# Supplementary material for: An Integrative Analysis of Identified Schizophrenia-Associated Brain Cell Types and Gene Expression Changes
Source: Int J Mol Sci. 2022 Sep 30;23(19):11581. doi: 10.3390/ijms231911581 (PMC9569514; doi:10.3390/ijms231911581)
Supplement: Supplementary file 1 [file ijms-23-11581-s001.zip]

Archive with 3 entries (2 files):
- ijms-1891899-supplementary/
- ijms-1891899-supplementary/table S1. All DEGs for each neuronal cell type.xlsx
- ijms-1891899-supplementary/table S2. All DEGs for each non-neuronal cell type.xlsx
