# Supplementary material for: An Integrative Analysis of Identified Schizophrenia-Associated Brain Cell Types and Gene Expression Changes
Source: Int J Mol Sci. 2022 Sep 30;23(19):11581. doi: 10.3390/ijms231911581 (PMC9569514; doi:10.3390/ijms231911581)
Supplement: Supplementary file 1 [file ijms-23-11581-s001.zip › ijms-1891899-supplementary/table S1. All DEGs for each neuronal cell type.xlsx]

## Sheet: Sheet1
geneID	FC	p_val_adj	cluster	cell type
LSM6P2	-25.5719	2.11e-142	11	PVALB
C1orf137	-15.6779	1.42e-53	11	PVALB
RN7SL395P	-14.3388	8.21e-45	11	PVALB
SRP68P1	-13.6367	1.57e-40	11	PVALB
IFNWP18	-8.36392	3.85e-15	11	PVALB
RPSAP38	-7.55174	2.61e-12	11	PVALB
IFNL1	-4.38473	7.72e-05	11	PVALB
TPT1P3	-4.14221	0.000174263	11	PVALB
HABP4	4.00007	0.000270845	11	PVALB
ADAP1	4.00062	0.000270361	11	PVALB
THUMPD3.AS1	4.00092	0.000270176	11	PVALB
UBE2R2	4.00113	0.000270089	11	PVALB
MIR126	4.00124	0.000270089	11	PVALB
TMEM72.AS1	4.00193	0.00026948	11	PVALB
KIAA1522	4.00364	0.000267685	11	PVALB
NOL9	4.00418	0.000267228	11	PVALB
DCLK2	4.00445	0.000267071	11	PVALB
PPP1R13B	4.00527	0.000266297	11	PVALB
MIRLET7D	4.00535	0.000266297	11	PVALB
FRS2	4.00603	0.000265751	11	PVALB
SPPL3	4.00646	0.000265417	11	PVALB
HRAS	4.007	0.000264956	11	PVALB
ATAD2B	4.00866	0.000263255	11	PVALB
CCDC88A	4.00891	0.000263122	11	PVALB
RPL7P49	4.00958	0.000262526	11	PVALB
C1QTNF3	4.01057	0.000261576	11	PVALB
CYP1B1	4.01155	0.000260635	11	PVALB
MAN1A2P1	4.01183	0.00026048	11	PVALB
SUPV3L1	4.01187	0.00026048	11	PVALB
MZT2A	4.01256	0.000259974	11	PVALB
FOXO3	4.0128	0.000259852	11	PVALB
RNF157	4.01281	0.000259852	11	PVALB
LAMB1	4.01317	0.000259746	11	PVALB
GCNT4	4.01356	0.000259456	11	PVALB
HMGB1P10	4.01383	0.000259316	11	PVALB
UCKL1.AS1	4.014	0.00025927	11	PVALB
RN7SL789P	4.01426	0.000259138	11	PVALB
C1orf21	4.0158	0.000257599	11	PVALB
INE1	4.01641	0.000257072	11	PVALB
HDGF	4.01722	0.000256341	11	PVALB
FAM168B	4.01758	0.000256098	11	PVALB
RPEP4	4.01758	0.000256098	11	PVALB
CEP57	4.01843	0.000255468	11	PVALB
SATB2.AS1	4.01856	0.000255468	11	PVALB
MAPRE2	4.01869	0.000255468	11	PVALB
TLK2	4.01873	0.000255468	11	PVALB
ZNF542P	4.01879	0.000255468	11	PVALB
SORCS3	4.01913	0.000255445	11	PVALB
ERCC4	4.02084	0.000253745	11	PVALB
ASAP1	4.02115	0.000253551	11	PVALB
FBXO25	4.02124	0.000253551	11	PVALB
RNF217	4.02138	0.000253551	11	PVALB
NKTR	4.02403	0.000250898	11	PVALB
LAMA5	4.02423	0.000250837	11	PVALB
DENND1A	4.02462	0.000250562	11	PVALB
NIP7	4.02622	0.000249012	11	PVALB
EEF1A2	4.02695	0.000248384	11	PVALB
KIAA0513	4.02762	0.000247818	11	PVALB
ZFP2	4.02855	0.000246982	11	PVALB
PCSK4	4.02937	0.000246267	11	PVALB
IFT122	4.02966	0.000246106	11	PVALB
SNX5	4.02972	0.000246106	11	PVALB
TAOK1	4.03041	0.000245601	11	PVALB
SPEN	4.03167	0.000244436	11	PVALB
CCDC162P	4.03227	0.000243946	11	PVALB
CDH22	4.03275	0.000243592	11	PVALB
FARS2	4.03376	0.000242687	11	PVALB
HECTD4	4.0338	0.000242687	11	PVALB
SATB2	4.03396	0.000242687	11	PVALB
SLC26A11	4.03401	0.000242687	11	PVALB
DLGAP1.AS3	4.03412	0.000242687	11	PVALB
ARHGEF9.IT1	4.03476	0.000242367	11	PVALB
MLLT10	4.03524	0.000242012	11	PVALB
FAM3D.AS1	4.03575	0.000241629	11	PVALB
ABHD17C	4.03661	0.000240882	11	PVALB
RRN3P3	4.03787	0.000239728	11	PVALB
GAPDHP23	4.03798	0.000239728	11	PVALB
ZNF790.AS1	4.03806	0.000239728	11	PVALB
SERTAD2	4.03823	0.000239728	11	PVALB
CAMK1D	4.03889	0.000239249	11	PVALB
CCHCR1	4.0389	0.000239249	11	PVALB
ABCB9	4.03943	0.000238978	11	PVALB
ACKR4	4.03953	0.000238978	11	PVALB
ELMSAN1	4.04038	0.000238293	11	PVALB
C14orf159	4.04127	0.000237534	11	PVALB
ABR	4.0414	0.000237534	11	PVALB
KDM5B	4.0416	0.00023747	11	PVALB
LTB4R	4.04301	0.000236191	11	PVALB
DNAJC4	4.04304	0.000236191	11	PVALB
LRP5L	4.04398	0.000235488	11	PVALB
ANAPC2	4.04457	0.000235041	11	PVALB
SNORA33	4.04666	0.000233084	11	PVALB
ZNF526	4.0468	0.000233083	11	PVALB
DCAF7	4.04765	0.000232382	11	PVALB
SRRM3	4.04782	0.000232347	11	PVALB
TPSP2	4.04873	0.000231585	11	PVALB
PIAS4	4.04984	0.000230624	11	PVALB
DCAF5	4.04992	0.000230624	11	PVALB
LINC01123	4.05017	0.000230568	11	PVALB
CFAP99	4.05064	0.000230248	11	PVALB
ZNF395	4.05088	0.000230147	11	PVALB
ZNF329	4.05142	0.000229746	11	PVALB
TRIM69	4.05228	0.000229044	11	PVALB
RALGAPA1	4.05271	0.000228761	11	PVALB
AFAP1L2	4.0533	0.000228319	11	PVALB
SIMC1	4.05357	0.000228185	11	PVALB
ERP29P1	4.05443	0.000227484	11	PVALB
TARBP2	4.05455	0.000227484	11	PVALB
ETF1P2	4.05512	0.000227087	11	PVALB
WASF1	4.05629	0.000226088	11	PVALB
AFG3L1P	4.0565	0.000226014	11	PVALB
FMN2	4.05767	0.000225023	11	PVALB
TMEM183A	4.05946	0.000223437	11	PVALB
KIF1B	4.0601	0.000222959	11	PVALB
LINS1	4.06021	0.000222959	11	PVALB
ANKRD30B	4.06098	0.000222387	11	PVALB
PAM16	4.06156	0.000221967	11	PVALB
EP300	4.06158	0.000221967	11	PVALB
CTTNBP2NL	4.06235	0.00022148	11	PVALB
VARS	4.06255	0.000221424	11	PVALB
RECQL4	4.06301	0.000221126	11	PVALB
ZNF692	4.06304	0.000221126	11	PVALB
DCUN1D1	4.06326	0.000221126	11	PVALB
TMEM116	4.06344	0.000221114	11	PVALB
IGSF9B	4.06346	0.000221114	11	PVALB
DDX21	4.06351	0.000221114	11	PVALB
PPFIA4	4.06376	0.000221114	11	PVALB
FADS6	4.06383	0.000221114	11	PVALB
LETM1	4.06443	0.000220837	11	PVALB
NARFL	4.06518	0.000220266	11	PVALB
TTL	4.0653	0.000220266	11	PVALB
SYNGR3	4.06599	0.000219767	11	PVALB
LDOC1	4.06676	0.000219171	11	PVALB
IKBKB	4.067	0.000219078	11	PVALB
JMY	4.06737	0.000218863	11	PVALB
CLCN7	4.06877	0.000217683	11	PVALB
TRIM17	4.06986	0.000216801	11	PVALB
VTI1B	4.07018	0.000216634	11	PVALB
DOPEY1	4.07036	0.0002166	11	PVALB
FCGR3B	4.07077	0.000216347	11	PVALB
SLC26A1	4.07127	0.000216012	11	PVALB
LYST	4.07128	0.000216012	11	PVALB
RMDN2.AS1	4.07181	0.000215773	11	PVALB
PRPF40B	4.07219	0.000215554	11	PVALB
IL1RAP	4.07258	0.000215324	11	PVALB
RABAC1	4.07264	0.000215324	11	PVALB
RNF115	4.07276	0.000215324	11	PVALB
RER1	4.07303	0.000215308	11	PVALB
NCR3	4.07304	0.000215308	11	PVALB
DPYSL4	4.07368	0.000214968	11	PVALB
DNAAF5	4.07425	0.000214571	11	PVALB
ZGPAT	4.07484	0.000214161	11	PVALB
GRAMD1B	4.07545	0.000213726	11	PVALB
PHC2	4.07566	0.000213664	11	PVALB
PRR13P2	4.07642	0.000213101	11	PVALB
PABPC1	4.07752	0.000212229	11	PVALB
FAM229A	4.07838	0.000211569	11	PVALB
RN7SKP76	4.07859	0.000211505	11	PVALB
IRF2BPL	4.07975	0.000210582	11	PVALB
FCHO1	4.08017	0.000210332	11	PVALB
CXCR2	4.08053	0.000210143	11	PVALB
ADAM15	4.08057	0.000210143	11	PVALB
PKNOX2	4.08076	0.000210143	11	PVALB
KIRREL	4.08084	0.000210143	11	PVALB
CACNB2	4.08194	0.000209383	11	PVALB
C3orf35	4.08252	0.000208991	11	PVALB
ST3GAL4	4.08356	0.000208186	11	PVALB
KPTN	4.08368	0.000208186	11	PVALB
P3H1	4.08387	0.000208165	11	PVALB
NFX1	4.08442	0.000207799	11	PVALB
CACNA1D	4.08476	0.00020762	11	PVALB
AMER3	4.08509	0.000207456	11	PVALB
LYAR	4.08511	0.000207456	11	PVALB
MAP3K3	4.08528	0.000207456	11	PVALB
RN7SKP180	4.08615	0.000206898	11	PVALB
LRRC56	4.08647	0.000206741	11	PVALB
MCFD2	4.08674	0.000206628	11	PVALB
CENPI	4.08743	0.000206144	11	PVALB
SUDS3	4.0876	0.000206122	11	PVALB
PHC3	4.08798	0.000205911	11	PVALB
AGRN	4.08816	0.000205882	11	PVALB
LINC01089	4.08848	0.000205723	11	PVALB
ESRRA	4.08856	0.000205723	11	PVALB
BARD1	4.08931	0.000205242	11	PVALB
APOLD1	4.09052	0.000204305	11	PVALB
HECW2	4.09067	0.000204296	11	PVALB
SLC6A17	4.09322	0.000202191	11	PVALB
ARID5A	4.09365	0.000201938	11	PVALB
GRIN2B	4.0937	0.000201938	11	PVALB
KCNH3	4.09411	0.000201796	11	PVALB
UCP3	4.0942	0.000201796	11	PVALB
CBFA2T2	4.09445	0.000201748	11	PVALB
QPCTL	4.09453	0.000201748	11	PVALB
DCUN1D3	4.09504	0.000201485	11	PVALB
USP36	4.09511	0.000201485	11	PVALB
ST3GAL2	4.0961	0.00020082	11	PVALB
EIF4G1	4.09719	0.000200004	11	PVALB
FTH1P8	4.09752	0.00019984	11	PVALB
HERC1	4.09945	0.000198309	11	PVALB
DUSP22	4.10137	0.000196793	11	PVALB
MOB2	4.10314	0.000195417	11	PVALB
CKAP4	4.10478	0.000194156	11	PVALB
ZNF891	4.1058	0.000193425	11	PVALB
PRELID3A	4.10616	0.000193246	11	PVALB
SLC20A2	4.10667	0.00019294	11	PVALB
PARP3	4.10705	0.000192746	11	PVALB
EIF3EP1	4.10728	0.000192676	11	PVALB
BICD2	4.10809	0.000192127	11	PVALB
SRF	4.10883	0.000191629	11	PVALB
AK8	4.10889	0.000191629	11	PVALB
ZFC3H1	4.10975	0.000191115	11	PVALB
PDE7A	4.11037	0.000190724	11	PVALB
CSDC2	4.1104	0.000190724	11	PVALB
CNNM2	4.11056	0.000190724	11	PVALB
IP6K1	4.11109	0.00019049	11	PVALB
PHKG2	4.11111	0.00019049	11	PVALB
ANKRD19P	4.11171	0.000190222	11	PVALB
OBSL1	4.11186	0.000190218	11	PVALB
XRCC2	4.11187	0.000190218	11	PVALB
AVPR1B	4.11248	0.000189952	11	PVALB
ELOVL2.AS1	4.1125	0.000189952	11	PVALB
TBC1D13	4.11308	0.000189695	11	PVALB
GPR137	4.11314	0.000189695	11	PVALB
FBXW4P1	4.1134	0.000189674	11	PVALB
FBXO32	4.11347	0.000189674	11	PVALB
CENPK	4.11355	0.000189674	11	PVALB
KHDRBS2	4.11423	0.000189357	11	PVALB
CSNK1G1	4.11449	0.000189268	11	PVALB
LINC00640	4.11521	0.000188802	11	PVALB
ZSWIM5	4.11531	0.000188802	11	PVALB
CD8A	4.1168	0.000187745	11	PVALB
PUM2	4.11687	0.000187745	11	PVALB
RUNDC1	4.11779	0.000187176	11	PVALB
RNU6.834P	4.11782	0.000187176	11	PVALB
CAPN14	4.11829	0.000187015	11	PVALB
VDAC1P8	4.11831	0.000187015	11	PVALB
TBC1D17	4.1189	0.000186757	11	PVALB
MICAL1	4.11902	0.000186757	11	PVALB
ZC3H18	4.11948	0.000186532	11	PVALB
MIR3183	4.11991	0.0001863	11	PVALB
DSCR3	4.12017	0.000186209	11	PVALB
KLHL21	4.1208	0.000185826	11	PVALB
CCNF	4.12091	0.000185826	11	PVALB
KIAA0355	4.12113	0.000185798	11	PVALB
SCAI	4.12148	0.000185637	11	PVALB
TMEM151B	4.12155	0.000185637	11	PVALB
TTC7B	4.12222	0.000185284	11	PVALB
SNHG16	4.12292	0.00018484	11	PVALB
ZCCHC2	4.12299	0.00018484	11	PVALB
HCG18	4.12302	0.00018484	11	PVALB
MYRIP	4.12335	0.00018484	11	PVALB
ZNF519	4.12347	0.00018484	11	PVALB
TCP10L	4.12352	0.00018484	11	PVALB
ZC3H12C	4.12408	0.000184631	11	PVALB
ZCCHC11	4.12423	0.000184631	11	PVALB
KIF1C	4.12434	0.000184631	11	PVALB
KIAA0368	4.12471	0.000184487	11	PVALB
WDR5	4.12536	0.000184083	11	PVALB
HM13	4.12604	0.000183659	11	PVALB
RN7SKP198	4.1261	0.000183659	11	PVALB
UBA6.AS1	4.12721	0.000182969	11	PVALB
LYPD3	4.12819	0.000182314	11	PVALB
LARGE1	4.1282	0.000182314	11	PVALB
FADS3	4.12827	0.000182314	11	PVALB
RN7SL726P	4.12932	0.000181778	11	PVALB
ZBTB43	4.12982	0.000181503	11	PVALB
RBM25	4.12984	0.000181503	11	PVALB
HNRNPA1P27	4.13006	0.000181503	11	PVALB
RSG1	4.13043	0.000181379	11	PVALB
RNF144A	4.13104	0.000181015	11	PVALB
OPCML	4.13111	0.000181015	11	PVALB
RNU6.534P	4.13236	0.000180212	11	PVALB
ZFAND5	4.13525	0.000178083	11	PVALB
PF4	4.13557	0.000177949	11	PVALB
EIF3J.AS1	4.13695	0.000177003	11	PVALB
ABTB2	4.13717	0.000176951	11	PVALB
MTPN	4.13816	0.000176304	11	PVALB
HIVEP2	4.13961	0.000175311	11	PVALB
ANKDD1A	4.14065	0.00017463	11	PVALB
ABCD1	4.14127	0.000174272	11	PVALB
OSBPL11	4.14141	0.000174272	11	PVALB
TAB2	4.1415	0.000174272	11	PVALB
FBXO41	4.14155	0.000174272	11	PVALB
CRYBB3	4.14182	0.000174272	11	PVALB
EDC4	4.14204	0.000174265	11	PVALB
BLOC1S3	4.1422	0.000174263	11	PVALB
NCAM1	4.14291	0.000173952	11	PVALB
UBE2G2	4.14423	0.000173074	11	PVALB
MGLL	4.14456	0.000172938	11	PVALB
TAS2R63P	4.14599	0.00017198	11	PVALB
RAB43	4.14608	0.00017198	11	PVALB
MIR221	4.14669	0.000171683	11	PVALB
FAF1	4.1469	0.00017164	11	PVALB
LINC01250	4.14942	0.000169874	11	PVALB
MIR320A	4.14945	0.000169874	11	PVALB
CDC16	4.14992	0.00016973	11	PVALB
NOL4L	4.15071	0.000169261	11	PVALB
AKR7A3	4.15076	0.000169261	11	PVALB
FAM13A	4.15156	0.00016886	11	PVALB
ZSWIM8	4.15207	0.000168597	11	PVALB
FOXJ2	4.15455	0.000166892	11	PVALB
ZNF774	4.15463	0.000166892	11	PVALB
TPX2	4.15593	0.000166107	11	PVALB
METTL6	4.15665	0.000165698	11	PVALB
UBE2D3	4.15694	0.000165603	11	PVALB
DHX30	4.15733	0.000165433	11	PVALB
PTPRF	4.15805	0.000165022	11	PVALB
SARNP	4.15968	0.000163958	11	PVALB
NTNG1	4.16003	0.000163817	11	PVALB
VN1R83P	4.16054	0.000163566	11	PVALB
NTAN1	4.16116	0.00016323	11	PVALB
C8orf58	4.16341	0.00016174	11	PVALB
IER2	4.16381	0.000161563	11	PVALB
SLC30A3	4.16397	0.000161562	11	PVALB
STX2	4.16771	0.000159043	11	PVALB
KCTD16	4.16948	0.000157921	11	PVALB
MAP2K7	4.17011	0.000157589	11	PVALB
PLEKHF2	4.17114	0.00015699	11	PVALB
PLXDC1	4.17118	0.00015699	11	PVALB
AIFM3	4.17167	0.000156836	11	PVALB
KCNB1	4.17277	0.000156184	11	PVALB
MAPK14	4.17314	0.00015604	11	PVALB
ZNF653	4.17335	0.000155999	11	PVALB
BTAF1	4.17461	0.000155249	11	PVALB
KCNAB2	4.17517	0.000154973	11	PVALB
ACSF3	4.17712	0.000153755	11	PVALB
ZNF292	4.17792	0.000153319	11	PVALB
LINC01583	4.17814	0.000153279	11	PVALB
MICALL2	4.1783	0.000153275	11	PVALB
PPM1F	4.1786	0.000153178	11	PVALB
KLHL3	4.17898	0.000153025	11	PVALB
SPG7	4.17939	0.000152854	11	PVALB
CHD9	4.17958	0.000152836	11	PVALB
STK32A	4.17988	0.000152737	11	PVALB
KCMF1	4.18087	0.000152177	11	PVALB
GATAD2B	4.18117	0.000152079	11	PVALB
STXBP2	4.18187	0.000151719	11	PVALB
WBP1L	4.18198	0.000151719	11	PVALB
BCOR	4.18317	0.000151061	11	PVALB
ZNF37A	4.18365	0.000150851	11	PVALB
SERF1A	4.18391	0.000150778	11	PVALB
FTH1P10	4.18456	0.000150449	11	PVALB
UNC5D	4.18481	0.000150388	11	PVALB
DOK3	4.18495	0.000150388	11	PVALB
FNIP2	4.18519	0.000150348	11	PVALB
ILF3	4.18524	0.000150348	11	PVALB
IZUMO1	4.18649	0.000149697	11	PVALB
AFF4	4.18696	0.000149492	11	PVALB
DAGLA	4.18736	0.000149335	11	PVALB
MIR874	4.18737	0.000149335	11	PVALB
RC3H2	4.18762	0.000149335	11	PVALB
AGO2	4.18789	0.000149294	11	PVALB
KHDRBS1	4.18812	0.000149249	11	PVALB
TMCC1	4.18855	0.00014907	11	PVALB
MIR22HG	4.1887	0.00014907	11	PVALB
MRPS25	4.18962	0.000148578	11	PVALB
ARHGAP21	4.18966	0.000148578	11	PVALB
TEF	4.19106	0.000147842	11	PVALB
DMPK	4.19116	0.000147842	11	PVALB
P3H3	4.19119	0.000147842	11	PVALB
KCNJ4	4.1917	0.000147739	11	PVALB
ADAMTSL2	4.19255	0.000147285	11	PVALB
ANKRD12	4.1926	0.000147285	11	PVALB
SLMAP	4.19263	0.000147285	11	PVALB
TRPV1	4.19266	0.000147285	11	PVALB
METTL2B	4.1966	0.000145086	11	PVALB
EVA1C	4.19666	0.000145086	11	PVALB
APBA2	4.19721	0.000144898	11	PVALB
UNKL	4.19737	0.000144898	11	PVALB
ASPHD2	4.19772	0.000144776	11	PVALB
SPIRE1	4.19987	0.000143511	11	PVALB
SNORD115.16	4.19998	0.000143511	11	PVALB
KRBOX4	4.20048	0.000143328	11	PVALB
CMBL	4.20075	0.000143257	11	PVALB
KDM2B	4.2009	0.000143257	11	PVALB
ILKAP	4.20103	0.000143257	11	PVALB
ZNF607	4.20149	0.000143093	11	PVALB
UNC79	4.20339	0.000142	11	PVALB
CELF5	4.20346	0.000142	11	PVALB
FAHD2A	4.20365	0.000142	11	PVALB
HMGB1P24	4.2037	0.000142	11	PVALB
VN1R42P	4.20375	0.000142	11	PVALB
KIAA1211L	4.20673	0.000140413	11	PVALB
MIR3680.1	4.20718	0.000140239	11	PVALB
GPR107	4.20868	0.000139408	11	PVALB
2022-03-04	4.20933	0.000139108	11	PVALB
NFXL1	4.20935	0.000139108	11	PVALB
ADPRHL1	4.20955	0.000139108	11	PVALB
RBMXL1	4.20983	0.000139096	11	PVALB
BRD2	4.21	0.000139092	11	PVALB
EIF3J	4.21028	0.000139017	11	PVALB
MAPRE1	4.21211	0.000137998	11	PVALB
EFNB3	4.21247	0.000137874	11	PVALB
RPL36AP15	4.21249	0.000137874	11	PVALB
KCTD9P2	4.21255	0.000137874	11	PVALB
CCDC61	4.2127	0.000137874	11	PVALB
CYP51A1P3	4.21271	0.000137874	11	PVALB
C14orf132	4.21404	0.000137411	11	PVALB
LRFN5	4.21449	0.000137239	11	PVALB
ELL	4.21476	0.000137172	11	PVALB
KCNK12	4.21544	0.000136856	11	PVALB
CT62	4.21747	0.00013573	11	PVALB
BNIP2	4.21916	0.000134817	11	PVALB
POU6F1	4.21961	0.000134642	11	PVALB
RPS21P8	4.2198	0.000134626	11	PVALB
IVD	4.21982	0.000134626	11	PVALB
CNST	4.22072	0.000134272	11	PVALB
SETBP1	4.22156	0.000133868	11	PVALB
GRIK2	4.22165	0.000133868	11	PVALB
TRIM52	4.22194	0.000133839	11	PVALB
FLT1	4.22215	0.000133813	11	PVALB
BCR	4.22237	0.000133781	11	PVALB
STIM1	4.22307	0.000133461	11	PVALB
AHRR	4.2242	0.000132892	11	PVALB
MAP4K2	4.22484	0.000132609	11	PVALB
SBNO1	4.22539	0.000132384	11	PVALB
VIPAS39	4.22622	0.000131988	11	PVALB
NR1H2	4.227	0.000131629	11	PVALB
FKBP1A	4.22723	0.000131594	11	PVALB
MACF1	4.22875	0.000130804	11	PVALB
CEP95	4.22927	0.000130595	11	PVALB
LRRC37A	4.22986	0.000130351	11	PVALB
RIMBP2	4.22987	0.000130351	11	PVALB
HMGN3.AS1	4.23037	0.000130244	11	PVALB
LRRC47	4.23232	0.000129212	11	PVALB
ITPKA	4.23258	0.000129163	11	PVALB
GIGYF2	4.23468	0.000128056	11	PVALB
ZNF808	4.23503	0.000127951	11	PVALB
KMT2A	4.23576	0.000127625	11	PVALB
RBPJ	4.23578	0.000127625	11	PVALB
NDUFA10	4.23668	0.000127294	11	PVALB
NPIPP1	4.23671	0.000127294	11	PVALB
DBNL	4.23686	0.000127294	11	PVALB
POU2F2	4.23794	0.000126859	11	PVALB
MEF2D	4.23818	0.000126819	11	PVALB
GAA	4.23836	0.000126812	11	PVALB
RPL7AP60	4.23902	0.000126533	11	PVALB
MED15	4.23949	0.000126362	11	PVALB
MALT1	4.24118	0.000125509	11	PVALB
NDUFB4P4	4.24118	0.000125509	11	PVALB
OPA3	4.24133	0.000125509	11	PVALB
FBXO34	4.24135	0.000125509	11	PVALB
LINC01569	4.24163	0.000125509	11	PVALB
DTNB	4.24192	0.000125509	11	PVALB
SPEG	4.24285	0.000125135	11	PVALB
RNF44	4.24437	0.000124382	11	PVALB
PCGF2	4.24438	0.000124382	11	PVALB
FAM207A	4.24631	0.000123492	11	PVALB
KSR1	4.2465	0.000123484	11	PVALB
FEM1A	4.24659	0.000123484	11	PVALB
MIR541	4.24803	0.000122823	11	PVALB
PHTF2	4.24909	0.000122338	11	PVALB
HRH3	4.24946	0.000122227	11	PVALB
ZNF543	4.25005	0.000121997	11	PVALB
KRT17P1	4.25048	0.000121855	11	PVALB
WDR13	4.25058	0.000121855	11	PVALB
WDR60	4.25102	0.000121743	11	PVALB
PHKA2.AS1	4.25336	0.000120567	11	PVALB
SLC16A8	4.25349	0.000120567	11	PVALB
BCAR1	4.25425	0.000120271	11	PVALB
CAMTA1.IT1	4.25538	0.000119755	11	PVALB
SNORD115.10	4.25697	0.000118999	11	PVALB
CTDSP2	4.2588	0.000118115	11	PVALB
LINC01122	4.25898	0.000118112	11	PVALB
KAT6A	4.25962	0.000117863	11	PVALB
MRPL37	4.25987	0.000117819	11	PVALB
AURKAIP1	4.26122	0.000117198	11	PVALB
PRR3	4.26168	0.000117048	11	PVALB
MIR7161	4.26181	0.000117048	11	PVALB
INO80D	4.26305	0.000116507	11	PVALB
MGAT3	4.26309	0.000116507	11	PVALB
LINC01449	4.2631	0.000116507	11	PVALB
CCNK	4.26419	0.000116179	11	PVALB
HAUS2	4.26445	0.000116129	11	PVALB
TECPR1	4.26665	0.00011508	11	PVALB
LATS1	4.26683	0.000115077	11	PVALB
SAT1	4.26723	0.000114954	11	PVALB
RAB11FIP4	4.26727	0.000114954	11	PVALB
AIFM2	4.26804	0.000114715	11	PVALB
CDK6	4.2684	0.00011462	11	PVALB
DNAJC9	4.26841	0.00011462	11	PVALB
ACER3	4.26931	0.000114325	11	PVALB
USP13	4.26949	0.000114323	11	PVALB
CYB5R4	4.27074	0.000113768	11	PVALB
CCDC85C	4.27084	0.000113768	11	PVALB
C17orf51	4.27098	0.000113768	11	PVALB
ZNF532	4.27142	0.000113683	11	PVALB
ADGRE3	4.27262	0.00011316	11	PVALB
SCARNA3	4.2734	0.000112854	11	PVALB
RNA5SP450	4.27387	0.000112705	11	PVALB
RRP1	4.27392	0.000112705	11	PVALB
CHPF	4.27417	0.000112705	11	PVALB
PITPNA	4.27451	0.000112641	11	PVALB
NPPA.AS1	4.27522	0.000112371	11	PVALB
SYNJ2BP	4.27575	0.000112186	11	PVALB
ANKRD13D	4.27738	0.000111457	11	PVALB
TBL3	4.27851	0.000110979	11	PVALB
FASN	4.28016	0.000110242	11	PVALB
RAD51D	4.28038	0.00011022	11	PVALB
SNAPC4	4.28059	0.000110201	11	PVALB
TSC1	4.28074	0.000110201	11	PVALB
ANKFY1	4.28309	0.000109142	11	PVALB
LINC00094	4.2833	0.000109125	11	PVALB
INO80	4.28375	0.000108988	11	PVALB
PLAT	4.28381	0.000108988	11	PVALB
EPS15L1	4.28437	0.000108853	11	PVALB
C6orf106	4.28455	0.00010885	11	PVALB
ALG12	4.28489	0.000108767	11	PVALB
SLC35E3	4.28497	0.000108767	11	PVALB
DGKZ	4.28665	0.000108079	11	PVALB
PARP6	4.28667	0.000108079	11	PVALB
DPY19L2	4.28718	0.000107993	11	PVALB
ASXL3	4.28728	0.000107993	11	PVALB
LONP1	4.28798	0.000107772	11	PVALB
SYMPK	4.28847	0.00010762	11	PVALB
NUDT4	4.28902	0.000107438	11	PVALB
CDKL5	4.29159	0.000106286	11	PVALB
ID2.AS1	4.2939	0.000105267	11	PVALB
HIF1AN	4.29395	0.000105267	11	PVALB
SLC25A51	4.29405	0.000105267	11	PVALB
CNNM1	4.29456	0.000105204	11	PVALB
MTATP6P19	4.29571	0.000104745	11	PVALB
MAEA	4.29694	0.000104244	11	PVALB
AKAP8	4.29763	0.000104006	11	PVALB
HEBP1	4.29777	0.000104006	11	PVALB
GNB5	4.29847	0.000103777	11	PVALB
SGPL1	4.299	0.00010361	11	PVALB
SPATS2	4.29958	0.000103419	11	PVALB
MLECP1	4.29988	0.000103365	11	PVALB
MACROD2.IT1	4.30046	0.000103175	11	PVALB
VEGFC	4.30075	0.000103121	11	PVALB
GXYLT1P4	4.30095	0.00010311	11	PVALB
PAG1	4.30306	0.000102215	11	PVALB
ERC2	4.30353	0.000102079	11	PVALB
PKD1P6	4.30379	0.000102043	11	PVALB
NR6A1	4.30394	0.000102043	11	PVALB
WDR62	4.30417	0.000102031	11	PVALB
PPARGC1B	4.30439	0.000102011	11	PVALB
OBSCN	4.30487	0.000101869	11	PVALB
ILF3.AS1	4.30505	0.000101869	11	PVALB
CCDC90B	4.30519	0.000101869	11	PVALB
CANT1	4.30719	0.000101052	11	PVALB
REPIN1	4.3082	0.000100674	11	PVALB
PURB	4.30843	0.00010065	11	PVALB
ZNF160	4.30883	0.000100546	11	PVALB
LRRC57	4.30917	0.000100473	11	PVALB
EIF4ENIF1	4.30933	0.000100473	11	PVALB
CCDC66	4.31011	0.000100211	11	PVALB
KRT18P40	4.31033	0.000100192	11	PVALB
PPIAP21	4.31049	0.000100192	11	PVALB
SUPT5H	4.31051	0.000100192	11	PVALB
YY1AP1	4.31075	0.000100192	11	PVALB
MAST1	4.31076	0.000100192	11	PVALB
NPDC1	4.31082	0.000100192	11	PVALB
STARD10	4.31091	0.000100192	11	PVALB
USP2	4.31117	0.000100192	11	PVALB
APC	4.31174	0.000100192	11	PVALB
ATXN7L3	4.31229	0.000100031	11	PVALB
MCOLN1	4.31243	0.000100031	11	PVALB
ATP8B2	4.31366	9.96e-05	11	PVALB
WRAP73	4.31369	9.96e-05	11	PVALB
LINC00674	4.31392	9.96e-05	11	PVALB
JOSD1	4.31434	9.95e-05	11	PVALB
MAPK8IP2	4.31474	9.94e-05	11	PVALB
TPRN	4.31521	9.93e-05	11	PVALB
DNASE1L1	4.3159	9.91e-05	11	PVALB
CDC25C	4.31596	9.91e-05	11	PVALB
ENTPD4	4.31693	9.88e-05	11	PVALB
PEX14	4.31715	9.87e-05	11	PVALB
STH	4.32001	9.76e-05	11	PVALB
MYB	4.32105	9.72e-05	11	PVALB
ARID5B	4.32205	9.68e-05	11	PVALB
TRPM7	4.32215	9.68e-05	11	PVALB
ZNF66	4.32325	9.64e-05	11	PVALB
PCLO	4.3236	9.64e-05	11	PVALB
TP73.AS1	4.32364	9.64e-05	11	PVALB
ZHX1.C8orf76	4.32409	9.63e-05	11	PVALB
KCNK4	4.32498	9.6e-05	11	PVALB
MAP1A	4.3254	9.59e-05	11	PVALB
ABCD4	4.32587	9.58e-05	11	PVALB
URGCP	4.32618	9.57e-05	11	PVALB
CSMD2	4.32693	9.55e-05	11	PVALB
MAT2A	4.32695	9.55e-05	11	PVALB
MARK3	4.32769	9.53e-05	11	PVALB
JAG2	4.32798	9.53e-05	11	PVALB
KCNT1	4.32872	9.5e-05	11	PVALB
LINC00294	4.32894	9.5e-05	11	PVALB
ACO1	4.32941	9.49e-05	11	PVALB
GPR137C	4.32981	9.48e-05	11	PVALB
GDPD5	4.33071	9.45e-05	11	PVALB
ZDHHC14	4.33104	9.44e-05	11	PVALB
UBAP2	4.33114	9.44e-05	11	PVALB
TBC1D25	4.33129	9.44e-05	11	PVALB
EPHA10	4.33547	9.28e-05	11	PVALB
MCRIP2	4.33572	9.27e-05	11	PVALB
EZH2	4.33708	9.22e-05	11	PVALB
CDC42BPB	4.33765	9.21e-05	11	PVALB
BABAM1	4.33788	9.21e-05	11	PVALB
DHX33	4.3392	9.16e-05	11	PVALB
DIP2C	4.3401	9.13e-05	11	PVALB
PQLC2	4.3402	9.13e-05	11	PVALB
SPIRE2	4.34189	9.07e-05	11	PVALB
FBXO44	4.34294	9.03e-05	11	PVALB
LCN12	4.34371	9.01e-05	11	PVALB
PHYHIP	4.34396	9.01e-05	11	PVALB
CDK5RAP1	4.34571	8.94e-05	11	PVALB
ZNF317	4.34593	8.94e-05	11	PVALB
ZNF791	4.34607	8.94e-05	11	PVALB
PRPF31	4.34667	8.93e-05	11	PVALB
PRKCZ	4.3478	8.89e-05	11	PVALB
AGAP3	4.34983	8.82e-05	11	PVALB
FBF1	4.35103	8.77e-05	11	PVALB
TRIO	4.35126	8.77e-05	11	PVALB
SLC39A4	4.35247	8.73e-05	11	PVALB
ANKZF1	4.35297	8.72e-05	11	PVALB
CCM2	4.35311	8.72e-05	11	PVALB
DDN	4.35424	8.68e-05	11	PVALB
ARHGAP39	4.35536	8.65e-05	11	PVALB
RUNDC3A.AS1	4.35571	8.64e-05	11	PVALB
TCEA2	4.35656	8.61e-05	11	PVALB
BACH2	4.35799	8.57e-05	11	PVALB
DAZAP1	4.35852	8.55e-05	11	PVALB
ACACA	4.35967	8.51e-05	11	PVALB
ANKS6	4.35994	8.51e-05	11	PVALB
TIGD3	4.36186	8.44e-05	11	PVALB
RBMX2P1	4.36267	8.42e-05	11	PVALB
EPC1	4.36443	8.36e-05	11	PVALB
SENP5	4.36828	8.22e-05	11	PVALB
TTLL5	4.36937	8.19e-05	11	PVALB
SMIM7	4.37078	8.14e-05	11	PVALB
SCMH1	4.37176	8.11e-05	11	PVALB
CACNA1C.IT3	4.37471	8.01e-05	11	PVALB
RALGAPA2	4.3783	7.89e-05	11	PVALB
KCNQ2	4.37844	7.89e-05	11	PVALB
ZNRF1	4.37856	7.89e-05	11	PVALB
TRMT44	4.37973	7.86e-05	11	PVALB
DDX41	4.3802	7.85e-05	11	PVALB
CELF2	4.381	7.82e-05	11	PVALB
CCNA1	4.38179	7.8e-05	11	PVALB
SLC26A6	4.38239	7.79e-05	11	PVALB
COG8.1	4.38267	7.78e-05	11	PVALB
FBXL6	4.3861	7.68e-05	11	PVALB
GGA2	4.38612	7.68e-05	11	PVALB
CHFR	4.38671	7.67e-05	11	PVALB
ZNF622	4.38734	7.65e-05	11	PVALB
USF1P1	4.38953	7.58e-05	11	PVALB
DCTN5	4.39024	7.56e-05	11	PVALB
ERICH6	4.39171	7.52e-05	11	PVALB
KDM2A	4.39205	7.51e-05	11	PVALB
KCNQ1OT1	4.39324	7.48e-05	11	PVALB
NRG3	4.39329	7.48e-05	11	PVALB
C2CD2L	4.39383	7.47e-05	11	PVALB
NXN	4.3943	7.46e-05	11	PVALB
ZBTB7C	4.39538	7.43e-05	11	PVALB
CCDC157	4.39713	7.38e-05	11	PVALB
THBS3	4.39827	7.35e-05	11	PVALB
LINC01128	4.39951	7.31e-05	11	PVALB
ARHGEF17	4.40203	7.23e-05	11	PVALB
KIAA2026	4.40244	7.23e-05	11	PVALB
SORCS1	4.40306	7.21e-05	11	PVALB
CTNND2	4.40405	7.19e-05	11	PVALB
TCHP	4.40545	7.15e-05	11	PVALB
KDM6B	4.40549	7.15e-05	11	PVALB
SMAD7	4.40661	7.12e-05	11	PVALB
GPSM2	4.40804	7.08e-05	11	PVALB
SPACA6	4.40833	7.08e-05	11	PVALB
ZNF362	4.4085	7.08e-05	11	PVALB
FAM222B	4.40866	7.08e-05	11	PVALB
MMP16	4.4093	7.06e-05	11	PVALB
PPP1R3E	4.40995	7.05e-05	11	PVALB
GTF3C5	4.41055	7.04e-05	11	PVALB
RN7SKP56	4.41084	7.03e-05	11	PVALB
BAHD1	4.41299	6.97e-05	11	PVALB
WDR55	4.41551	6.9e-05	11	PVALB
TOR4A	4.41956	6.77e-05	11	PVALB
BRSK1	4.42044	6.75e-05	11	PVALB
MYL5	4.42085	6.75e-05	11	PVALB
SH2B1	4.42189	6.72e-05	11	PVALB
TNNT3	4.42233	6.71e-05	11	PVALB
KHDRBS3	4.42281	6.7e-05	11	PVALB
KLHL29	4.42305	6.7e-05	11	PVALB
PDZD7	4.42321	6.7e-05	11	PVALB
OSBPL7	4.42454	6.67e-05	11	PVALB
ADGRL2	4.4264	6.62e-05	11	PVALB
MEF2C	4.42673	6.61e-05	11	PVALB
TXLNA	4.42694	6.61e-05	11	PVALB
ABHD12B	4.4272	6.61e-05	11	PVALB
MLXIPL	4.42781	6.6e-05	11	PVALB
PMS2	4.42834	6.59e-05	11	PVALB
AGAP4	4.43026	6.53e-05	11	PVALB
LYNX1	4.43179	6.49e-05	11	PVALB
BICDL1	4.43199	6.49e-05	11	PVALB
DDX19A	4.43222	6.49e-05	11	PVALB
ZNF445	4.43399	6.45e-05	11	PVALB
ZNF717	4.43405	6.45e-05	11	PVALB
ERN1	4.43506	6.43e-05	11	PVALB
CHD3	4.43519	6.43e-05	11	PVALB
RBBP6	4.43644	6.4e-05	11	PVALB
TTC9	4.4365	6.4e-05	11	PVALB
USP49	4.4385	6.35e-05	11	PVALB
KIDINS220	4.44056	6.29e-05	11	PVALB
TPST2	4.44192	6.26e-05	11	PVALB
NOB1	4.44207	6.26e-05	11	PVALB
SLC35F3	4.443	6.24e-05	11	PVALB
GRB10	4.44355	6.23e-05	11	PVALB
ARFIP2	4.44373	6.23e-05	11	PVALB
NPM1P24	4.44425	6.22e-05	11	PVALB
NKPD1	4.44614	6.17e-05	11	PVALB
CASP2	4.44653	6.17e-05	11	PVALB
UBE2M	4.44659	6.17e-05	11	PVALB
NRARP	4.44834	6.13e-05	11	PVALB
RNF10	4.44887	6.12e-05	11	PVALB
KHSRP	4.44999	6.09e-05	11	PVALB
RNU1.146P	4.45088	6.07e-05	11	PVALB
CCNG2	4.45177	6.05e-05	11	PVALB
PPP1R37	4.45669	5.92e-05	11	PVALB
SLC25A36	4.45701	5.92e-05	11	PVALB
ASAP2	4.45707	5.92e-05	11	PVALB
RILPL1	4.45832	5.89e-05	11	PVALB
ANKRD11	4.46043	5.84e-05	11	PVALB
APOOL	4.46187	5.8e-05	11	PVALB
2022-03-01	4.4621	5.8e-05	11	PVALB
TLE2	4.46235	5.8e-05	11	PVALB
MED28	4.46378	5.77e-05	11	PVALB
TMEM59L	4.46525	5.74e-05	11	PVALB
GPT	4.46558	5.73e-05	11	PVALB
RGS11	4.46767	5.68e-05	11	PVALB
SEC31A	4.46883	5.66e-05	11	PVALB
IQSEC1	4.46961	5.64e-05	11	PVALB
SLC7A6OS	4.47102	5.61e-05	11	PVALB
NUS1	4.47335	5.55e-05	11	PVALB
CLUH	4.47418	5.54e-05	11	PVALB
UNC13A	4.47424	5.54e-05	11	PVALB
PAICS	4.47465	5.54e-05	11	PVALB
TSPAN14	4.47508	5.53e-05	11	PVALB
ZNF827	4.47535	5.53e-05	11	PVALB
RNPC3	4.47573	5.52e-05	11	PVALB
CA5AP1	4.47747	5.48e-05	11	PVALB
MROH6	4.47769	5.48e-05	11	PVALB
PPP5D1	4.47864	5.46e-05	11	PVALB
GJA6P	4.48097	5.41e-05	11	PVALB
GPHN	4.48159	5.4e-05	11	PVALB
MED6	4.48191	5.4e-05	11	PVALB
RNF4	4.48237	5.39e-05	11	PVALB
MTG2	4.48288	5.38e-05	11	PVALB
FBXL19.AS1	4.48299	5.38e-05	11	PVALB
NEAT1	4.48304	5.38e-05	11	PVALB
GPR173	4.4837	5.38e-05	11	PVALB
PDIA5	4.4852	5.35e-05	11	PVALB
MKNK1	4.48594	5.33e-05	11	PVALB
GMPPA	4.48679	5.32e-05	11	PVALB
EXOG	4.48745	5.3e-05	11	PVALB
PLAGL1	4.48776	5.3e-05	11	PVALB
CSNK1D	4.48851	5.29e-05	11	PVALB
MGAT5B	4.48978	5.26e-05	11	PVALB
ADGRB3	4.49128	5.23e-05	11	PVALB
BCL11A	4.493	5.19e-05	11	PVALB
ACAP3	4.49309	5.19e-05	11	PVALB
WHAMM	4.49363	5.19e-05	11	PVALB
NLGN1	4.49389	5.19e-05	11	PVALB
PDCD5	4.49425	5.18e-05	11	PVALB
KCTD6	4.49429	5.18e-05	11	PVALB
DCBLD1	4.49688	5.13e-05	11	PVALB
LINC00937	4.49744	5.12e-05	11	PVALB
PPP4C	4.49969	5.07e-05	11	PVALB
ANKRD36BP2	4.50315	4.99e-05	11	PVALB
WWC3	4.50381	4.98e-05	11	PVALB
NAV1	4.50407	4.98e-05	11	PVALB
ADCK5	4.5041	4.98e-05	11	PVALB
LRRC37A3	4.50459	4.98e-05	11	PVALB
CLCN2	4.50481	4.98e-05	11	PVALB
SCARB1	4.50609	4.96e-05	11	PVALB
CYCSP34	4.50671	4.95e-05	11	PVALB
RPS6P2	4.5093	4.89e-05	11	PVALB
PIAS1	4.50938	4.89e-05	11	PVALB
TNFRSF25	4.50966	4.89e-05	11	PVALB
CDC34	4.51041	4.88e-05	11	PVALB
RRAGD	4.51206	4.85e-05	11	PVALB
ZNF773	4.51229	4.85e-05	11	PVALB
ADAM17	4.5123	4.85e-05	11	PVALB
TMEM132B	4.51307	4.84e-05	11	PVALB
KRTAP5.AS1	4.51346	4.83e-05	11	PVALB
ZZZ3	4.51579	4.79e-05	11	PVALB
FAM219A	4.51616	4.78e-05	11	PVALB
CEP57L1	4.5162	4.78e-05	11	PVALB
ALS2CR12	4.51664	4.78e-05	11	PVALB
RCE1	4.5198	4.71e-05	11	PVALB
CRY2	4.52069	4.7e-05	11	PVALB
ZNF740	4.52149	4.69e-05	11	PVALB
SERTAD3	4.52159	4.69e-05	11	PVALB
KCNH7	4.52254	4.67e-05	11	PVALB
PRDM15	4.52269	4.67e-05	11	PVALB
SIAH3	4.52335	4.66e-05	11	PVALB
CENPT	4.5235	4.66e-05	11	PVALB
USP2.AS1	4.52429	4.65e-05	11	PVALB
EEF1D	4.52534	4.63e-05	11	PVALB
LIN7A	4.52564	4.63e-05	11	PVALB
UBE3B	4.5259	4.63e-05	11	PVALB
EXD2	4.52596	4.63e-05	11	PVALB
CDK10	4.52733	4.61e-05	11	PVALB
KLHL36	4.52743	4.61e-05	11	PVALB
RNF148	4.52838	4.6e-05	11	PVALB
PNN	4.52844	4.6e-05	11	PVALB
GPAA1	4.52886	4.6e-05	11	PVALB
SIN3B	4.52989	4.58e-05	11	PVALB
ITPR1.AS1	4.53021	4.58e-05	11	PVALB
P2RY11	4.53097	4.56e-05	11	PVALB
RFXAP	4.53246	4.54e-05	11	PVALB
ZNF131	4.5327	4.54e-05	11	PVALB
RAPGEFL1	4.53309	4.53e-05	11	PVALB
PCDHGB8P	4.53353	4.53e-05	11	PVALB
GHDC	4.53518	4.5e-05	11	PVALB
STUB1	4.53601	4.48e-05	11	PVALB
PHACTR1	4.53607	4.48e-05	11	PVALB
ZMYM3	4.53619	4.48e-05	11	PVALB
ZNF654	4.53819	4.45e-05	11	PVALB
MED23	4.53939	4.43e-05	11	PVALB
NTMT1	4.54209	4.38e-05	11	PVALB
YBX2	4.54372	4.35e-05	11	PVALB
USP4	4.54852	4.26e-05	11	PVALB
PARK2	4.55051	4.22e-05	11	PVALB
CABP1	4.55128	4.21e-05	11	PVALB
USP25	4.55175	4.2e-05	11	PVALB
ATG16L1	4.55535	4.14e-05	11	PVALB
MMRN2	4.55563	4.14e-05	11	PVALB
FAM53B	4.55714	4.11e-05	11	PVALB
C9orf43	4.55754	4.11e-05	11	PVALB
FANCG	4.55801	4.1e-05	11	PVALB
FLOT2	4.55904	4.09e-05	11	PVALB
CSNK2A1	4.5615	4.04e-05	11	PVALB
R3HDM1	4.56245	4.03e-05	11	PVALB
TSR1	4.56488	3.99e-05	11	PVALB
CCDC130	4.56546	3.98e-05	11	PVALB
LINC01560	4.56603	3.97e-05	11	PVALB
SLC26A4	4.56608	3.97e-05	11	PVALB
PRKRIP1	4.56676	3.97e-05	11	PVALB
ASCC1	4.56701	3.97e-05	11	PVALB
RBMS2	4.56979	3.92e-05	11	PVALB
CFAP70	4.57048	3.91e-05	11	PVALB
MTMR3	4.57101	3.9e-05	11	PVALB
DRP2	4.57144	3.9e-05	11	PVALB
PPP2R1A	4.57421	3.85e-05	11	PVALB
VPS13A	4.57561	3.83e-05	11	PVALB
KALRN	4.57681	3.81e-05	11	PVALB
TELO2	4.57737	3.81e-05	11	PVALB
DNAH10	4.57888	3.78e-05	11	PVALB
IPO8P1	4.58099	3.75e-05	11	PVALB
SAMD12	4.58103	3.75e-05	11	PVALB
NADK	4.5811	3.75e-05	11	PVALB
DAPK1	4.58122	3.75e-05	11	PVALB
USP22	4.58138	3.75e-05	11	PVALB
DBP	4.58195	3.75e-05	11	PVALB
MED9	4.58294	3.74e-05	11	PVALB
FNDC3B	4.5849	3.71e-05	11	PVALB
ZRANB1	4.58541	3.7e-05	11	PVALB
SIPA1L2	4.58638	3.69e-05	11	PVALB
ANK2	4.58661	3.69e-05	11	PVALB
IFFO2	4.58744	3.68e-05	11	PVALB
LRSAM1	4.58755	3.68e-05	11	PVALB
ZNF213.AS1	4.58764	3.68e-05	11	PVALB
CHMP4B	4.58775	3.68e-05	11	PVALB
ZNF804B	4.58788	3.68e-05	11	PVALB
ZNF286B	4.5886	3.68e-05	11	PVALB
PHRF1	4.59034	3.65e-05	11	PVALB
RIMS1	4.59058	3.65e-05	11	PVALB
C5orf45	4.59058	3.65e-05	11	PVALB
OR7E7P	4.59183	3.64e-05	11	PVALB
ZNF609	4.59208	3.64e-05	11	PVALB
KIFC2	4.59262	3.63e-05	11	PVALB
DNAH2	4.59314	3.63e-05	11	PVALB
REEP2	4.59642	3.57e-05	11	PVALB
EEF1DP4	4.59694	3.57e-05	11	PVALB
GRM7	4.59784	3.56e-05	11	PVALB
PIP5K1A	4.59962	3.53e-05	11	PVALB
UBR4	4.59997	3.53e-05	11	PVALB
NAGPA	4.60103	3.52e-05	11	PVALB
SLC35E4	4.60167	3.51e-05	11	PVALB
UNC80	4.60237	3.5e-05	11	PVALB
MSL1	4.60449	3.47e-05	11	PVALB
BASP1	4.60573	3.45e-05	11	PVALB
ORC6	4.6093	3.4e-05	11	PVALB
MAGI1	4.60978	3.39e-05	11	PVALB
MYSM1	4.61007	3.39e-05	11	PVALB
WSB2	4.61218	3.36e-05	11	PVALB
BAIAP3	4.61279	3.36e-05	11	PVALB
FENDRR	4.61282	3.36e-05	11	PVALB
HECW1	4.61575	3.32e-05	11	PVALB
RANBP10	4.61892	3.27e-05	11	PVALB
KIAA1644	4.619	3.27e-05	11	PVALB
ERAL1	4.62075	3.25e-05	11	PVALB
DENND4A	4.62106	3.25e-05	11	PVALB
EEF2	4.62108	3.25e-05	11	PVALB
ARHGEF10L	4.62281	3.23e-05	11	PVALB
NPTN	4.62314	3.22e-05	11	PVALB
CUL7	4.62321	3.22e-05	11	PVALB
ARMC2	4.6239	3.22e-05	11	PVALB
GARNL3	4.62532	3.2e-05	11	PVALB
LRFN1	4.62563	3.2e-05	11	PVALB
C11orf80	4.62672	3.19e-05	11	PVALB
SREBF2	4.62748	3.18e-05	11	PVALB
UBR3	4.63018	3.14e-05	11	PVALB
KIAA0825	4.6309	3.13e-05	11	PVALB
ADGRB1	4.63277	3.11e-05	11	PVALB
PIAS2	4.63355	3.1e-05	11	PVALB
ALDH8A1	4.63371	3.1e-05	11	PVALB
EPB41L4B	4.63501	3.09e-05	11	PVALB
USP42	4.63507	3.09e-05	11	PVALB
CHKB	4.63581	3.08e-05	11	PVALB
CACNA1H	4.63592	3.08e-05	11	PVALB
SATB1.AS1	4.63596	3.08e-05	11	PVALB
CTDSPL2	4.63614	3.08e-05	11	PVALB
ACTN2	4.63778	3.07e-05	11	PVALB
CHST11	4.63831	3.06e-05	11	PVALB
ORAOV1	4.63912	3.05e-05	11	PVALB
SRGAP3	4.63924	3.05e-05	11	PVALB
RASIP1	4.6412	3.03e-05	11	PVALB
ICE1	4.64148	3.03e-05	11	PVALB
WBSCR17	4.64177	3.03e-05	11	PVALB
CHRNA2	4.64189	3.03e-05	11	PVALB
NRF1	4.6421	3.03e-05	11	PVALB
FAM172A	4.64272	3.02e-05	11	PVALB
PCDHB12	4.64463	3e-05	11	PVALB
FBXL20	4.64497	3e-05	11	PVALB
ATP4A	4.64576	2.99e-05	11	PVALB
RBM41	4.64615	2.99e-05	11	PVALB
ZNF24	4.64676	2.98e-05	11	PVALB
N4BP1	4.64896	2.96e-05	11	PVALB
NPAS2	4.65068	2.93e-05	11	PVALB
UBAP2L	4.651	2.93e-05	11	PVALB
ST3GAL3	4.65139	2.93e-05	11	PVALB
PEBP1P2	4.65152	2.93e-05	11	PVALB
PPP6R2	4.6518	2.93e-05	11	PVALB
RABEP2	4.65203	2.93e-05	11	PVALB
MAP3K9	4.65317	2.92e-05	11	PVALB
UBE2J2	4.65433	2.91e-05	11	PVALB
PRKCE	4.65462	2.91e-05	11	PVALB
PTPRJ	4.6552	2.9e-05	11	PVALB
P3H2	4.65646	2.89e-05	11	PVALB
ZBBX	4.65683	2.88e-05	11	PVALB
AREL1	4.65738	2.88e-05	11	PVALB
ZBTB38	4.65848	2.87e-05	11	PVALB
RARRES2P1	4.66059	2.84e-05	11	PVALB
SETDB2	4.66256	2.82e-05	11	PVALB
ATXN1	4.66282	2.82e-05	11	PVALB
CYP46A1	4.66324	2.82e-05	11	PVALB
GPAT4	4.66405	2.81e-05	11	PVALB
RAD9A	4.6642	2.81e-05	11	PVALB
SMURF1	4.6643	2.81e-05	11	PVALB
C17orf107	4.66585	2.79e-05	11	PVALB
SS18L1	4.66703	2.78e-05	11	PVALB
THOC5	4.66738	2.78e-05	11	PVALB
KCNH1	4.66777	2.78e-05	11	PVALB
PPIAP9	4.67192	2.73e-05	11	PVALB
POLR1A	4.672	2.73e-05	11	PVALB
RELA	4.67317	2.72e-05	11	PVALB
ACOX3	4.6749	2.7e-05	11	PVALB
CSPP1	4.6797	2.64e-05	11	PVALB
ZNF721	4.68055	2.63e-05	11	PVALB
FGF8	4.68143	2.62e-05	11	PVALB
SUPT20H	4.68225	2.61e-05	11	PVALB
AXIN1	4.68392	2.6e-05	11	PVALB
KDM4B	4.68436	2.59e-05	11	PVALB
CLK2	4.68453	2.59e-05	11	PVALB
FLII	4.6873	2.56e-05	11	PVALB
NUP188	4.68777	2.56e-05	11	PVALB
SLC25A34	4.68835	2.56e-05	11	PVALB
SRCIN1	4.68837	2.56e-05	11	PVALB
FAM73B	4.68861	2.56e-05	11	PVALB
METTL22	4.68891	2.56e-05	11	PVALB
FAAH	4.68916	2.56e-05	11	PVALB
PRC1	4.68976	2.55e-05	11	PVALB
IFT81	4.69056	2.55e-05	11	PVALB
C2	4.69168	2.54e-05	11	PVALB
RNF24	4.69189	2.54e-05	11	PVALB
LRCH1	4.69467	2.51e-05	11	PVALB
SMG1P3	4.69707	2.48e-05	11	PVALB
VWCE	4.69774	2.47e-05	11	PVALB
RN7SL513P	4.69898	2.46e-05	11	PVALB
COX19	4.69937	2.46e-05	11	PVALB
ARHGAP44	4.69947	2.46e-05	11	PVALB
KTN1	4.70154	2.44e-05	11	PVALB
CACNA1B	4.70171	2.44e-05	11	PVALB
NGRN	4.7018	2.44e-05	11	PVALB
POM121C	4.70238	2.44e-05	11	PVALB
TRERF1	4.70323	2.43e-05	11	PVALB
SPON2	4.70562	2.41e-05	11	PVALB
SATB1	4.70571	2.41e-05	11	PVALB
KLF13	4.70586	2.41e-05	11	PVALB
URB1	4.70634	2.41e-05	11	PVALB
SLC9A5	4.7064	2.41e-05	11	PVALB
ADCY1	4.70763	2.4e-05	11	PVALB
PPP2R2D	4.70836	2.39e-05	11	PVALB
ST3GAL6	4.71011	2.38e-05	11	PVALB
SCML1	4.71272	2.35e-05	11	PVALB
CDKL1	4.71566	2.32e-05	11	PVALB
BAIAP2L2	4.71625	2.31e-05	11	PVALB
SPG20.AS1	4.71778	2.3e-05	11	PVALB
LMTK2	4.72141	2.26e-05	11	PVALB
DESI2	4.72207	2.26e-05	11	PVALB
THUMPD1P1	4.72226	2.26e-05	11	PVALB
MIAT	4.7227	2.26e-05	11	PVALB
MYO18A	4.72302	2.26e-05	11	PVALB
DDX39B	4.72314	2.26e-05	11	PVALB
ZNF471	4.72378	2.25e-05	11	PVALB
PRIMPOL	4.72392	2.25e-05	11	PVALB
RAB11FIP5	4.72499	2.24e-05	11	PVALB
HRH2	4.72574	2.24e-05	11	PVALB
SNORA26	4.72695	2.23e-05	11	PVALB
TMEM8A	4.72787	2.22e-05	11	PVALB
LINC00961	4.72811	2.22e-05	11	PVALB
UBP1	4.73061	2.2e-05	11	PVALB
RAD23BP1	4.73271	2.18e-05	11	PVALB
FSD1	4.73547	2.15e-05	11	PVALB
KIF15	4.7357	2.15e-05	11	PVALB
PLEKHM3	4.73638	2.15e-05	11	PVALB
HAGHL	4.7367	2.15e-05	11	PVALB
ELL2	4.73951	2.12e-05	11	PVALB
TCF25	4.74158	2.1e-05	11	PVALB
PTPRQ	4.74262	2.09e-05	11	PVALB
ATPAF2	4.74279	2.09e-05	11	PVALB
GAB2	4.7429	2.09e-05	11	PVALB
MTERF4	4.74393	2.09e-05	11	PVALB
SLC22A23	4.74461	2.08e-05	11	PVALB
MIR1285.1	4.74622	2.07e-05	11	PVALB
TMEM161B.AS1	4.74627	2.07e-05	11	PVALB
DENND3	4.74726	2.06e-05	11	PVALB
MFSD10	4.74785	2.06e-05	11	PVALB
CPSF6	4.74853	2.06e-05	11	PVALB
DDX55P1	4.74943	2.05e-05	11	PVALB
LHX4	4.74981	2.05e-05	11	PVALB
TAF4	4.74981	2.05e-05	11	PVALB
LRRC7	4.75432	2.01e-05	11	PVALB
RAD52	4.75449	2.01e-05	11	PVALB
KMT2C	4.75479	2.01e-05	11	PVALB
ARIH1	4.75553	2.01e-05	11	PVALB
SMC4	4.75604	2e-05	11	PVALB
SNX27	4.75811	1.99e-05	11	PVALB
ATP8B1	4.75902	1.98e-05	11	PVALB
CELF1	4.7591	1.98e-05	11	PVALB
QSOX2	4.76155	1.96e-05	11	PVALB
GPRIN1	4.76167	1.96e-05	11	PVALB
PDRG1	4.7621	1.96e-05	11	PVALB
LARP4B	4.76319	1.95e-05	11	PVALB
TBP	4.76338	1.95e-05	11	PVALB
AP1S3	4.76346	1.95e-05	11	PVALB
DLGAP4	4.76371	1.95e-05	11	PVALB
NRK	4.76429	1.95e-05	11	PVALB
CDC42SE1	4.76525	1.94e-05	11	PVALB
CASK	4.76788	1.92e-05	11	PVALB
DGKA	4.76982	1.91e-05	11	PVALB
RAB4A	4.7706	1.9e-05	11	PVALB
TCEA1P4	4.77107	1.9e-05	11	PVALB
AACS	4.77249	1.89e-05	11	PVALB
CHD5	4.77315	1.89e-05	11	PVALB
ANKRD27	4.77372	1.88e-05	11	PVALB
THOC1	4.77383	1.88e-05	11	PVALB
ZNF236	4.77389	1.88e-05	11	PVALB
MBD2	4.77416	1.88e-05	11	PVALB
KIAA2013	4.77608	1.87e-05	11	PVALB
RIPPLY2	4.77634	1.87e-05	11	PVALB
CPNE1	4.77689	1.87e-05	11	PVALB
MIR24.2	4.77726	1.87e-05	11	PVALB
FAM153B	4.77784	1.86e-05	11	PVALB
SDAD1P1	4.77842	1.86e-05	11	PVALB
NELFA	4.77933	1.86e-05	11	PVALB
VPS13D	4.77983	1.85e-05	11	PVALB
SEC24A	4.78157	1.84e-05	11	PVALB
RNU4.85P	4.78218	1.84e-05	11	PVALB
GABBR1	4.78297	1.83e-05	11	PVALB
RALGDS	4.78387	1.83e-05	11	PVALB
DTX4	4.78419	1.83e-05	11	PVALB
RC3H1	4.78497	1.82e-05	11	PVALB
RHO	4.78631	1.81e-05	11	PVALB
GAN	4.78857	1.8e-05	11	PVALB
MRRF	4.78993	1.79e-05	11	PVALB
CCAR1	4.79145	1.77e-05	11	PVALB
RPL21P135	4.79201	1.77e-05	11	PVALB
SMG9	4.79478	1.75e-05	11	PVALB
RABGAP1L	4.79641	1.74e-05	11	PVALB
ZNF511	4.79644	1.74e-05	11	PVALB
BOD1	4.79698	1.74e-05	11	PVALB
PRRC2C	4.7973	1.74e-05	11	PVALB
ULK3	4.79751	1.74e-05	11	PVALB
UBE2O	4.7979	1.74e-05	11	PVALB
AMBRA1	4.79809	1.74e-05	11	PVALB
REL	4.80288	1.7e-05	11	PVALB
FGF13	4.80373	1.7e-05	11	PVALB
ATG4B	4.80533	1.68e-05	11	PVALB
CNBP	4.80881	1.66e-05	11	PVALB
FGF18	4.80954	1.65e-05	11	PVALB
TBCD	4.81095	1.64e-05	11	PVALB
SYCE1	4.811	1.64e-05	11	PVALB
SYNGAP1	4.81138	1.64e-05	11	PVALB
SEC31B	4.8114	1.64e-05	11	PVALB
YKT6	4.81153	1.64e-05	11	PVALB
CLN6	4.81182	1.64e-05	11	PVALB
DGAT1	4.81225	1.64e-05	11	PVALB
ESCO1	4.81398	1.64e-05	11	PVALB
MADD	4.8163	1.62e-05	11	PVALB
CCDC149	4.81647	1.62e-05	11	PVALB
ZFP28	4.81972	1.6e-05	11	PVALB
CD247	4.81997	1.6e-05	11	PVALB
MED27	4.82058	1.59e-05	11	PVALB
IDS	4.82077	1.59e-05	11	PVALB
TLDC1	4.82107	1.59e-05	11	PVALB
SUN1	4.82638	1.56e-05	11	PVALB
ZFYVE28	4.82941	1.53e-05	11	PVALB
PRKCB	4.83169	1.52e-05	11	PVALB
PHF1	4.83177	1.52e-05	11	PVALB
TMEM2	4.8349	1.5e-05	11	PVALB
OXSR1	4.83494	1.5e-05	11	PVALB
NPHP4	4.83502	1.5e-05	11	PVALB
LRRC4	4.83506	1.5e-05	11	PVALB
PCDHB14	4.83539	1.5e-05	11	PVALB
DZIP1	4.8377	1.49e-05	11	PVALB
MICAL3	4.83785	1.49e-05	11	PVALB
SFMBT2	4.83885	1.49e-05	11	PVALB
JADE3	4.83926	1.48e-05	11	PVALB
PCSK7	4.84021	1.48e-05	11	PVALB
ZNF568	4.84257	1.46e-05	11	PVALB
TNFSF13B	4.84524	1.45e-05	11	PVALB
CEP295	4.84526	1.45e-05	11	PVALB
KCNK15.AS1	4.84669	1.44e-05	11	PVALB
DPP7	4.8468	1.44e-05	11	PVALB
DLG2	4.84758	1.44e-05	11	PVALB
RBM44	4.84881	1.43e-05	11	PVALB
ZNF324	4.84988	1.43e-05	11	PVALB
JAKMIP1	4.8506	1.42e-05	11	PVALB
ZNF506	4.85179	1.42e-05	11	PVALB
JAKMIP3	4.85224	1.42e-05	11	PVALB
SVIL.AS1	4.85633	1.39e-05	11	PVALB
SYVN1	4.85797	1.38e-05	11	PVALB
TAMM41	4.85832	1.38e-05	11	PVALB
PWWP2B	4.86111	1.36e-05	11	PVALB
SBNO2	4.86365	1.35e-05	11	PVALB
ACAD8	4.86654	1.33e-05	11	PVALB
POLD4	4.87013	1.31e-05	11	PVALB
ANKS3	4.87038	1.31e-05	11	PVALB
DDI2	4.87081	1.31e-05	11	PVALB
MYOM2	4.87124	1.31e-05	11	PVALB
PCNX2	4.87266	1.3e-05	11	PVALB
CTDNEP1	4.87444	1.29e-05	11	PVALB
CBWD1	4.87556	1.28e-05	11	PVALB
ZNF346	4.87675	1.28e-05	11	PVALB
ZNF138	4.87727	1.28e-05	11	PVALB
JRK	4.87861	1.27e-05	11	PVALB
FEM1C	4.87956	1.27e-05	11	PVALB
LARP1B	4.88245	1.25e-05	11	PVALB
MAP3K14	4.88415	1.24e-05	11	PVALB
FOXRED1	4.88418	1.24e-05	11	PVALB
RBAK	4.88755	1.22e-05	11	PVALB
RCCD1	4.88828	1.22e-05	11	PVALB
SNORD116.26	4.88938	1.22e-05	11	PVALB
TGFBRAP1	4.88945	1.22e-05	11	PVALB
SLC7A5	4.88963	1.22e-05	11	PVALB
SWAP70	4.88973	1.22e-05	11	PVALB
ZNF446	4.88979	1.22e-05	11	PVALB
MIPEPP3	4.89187	1.21e-05	11	PVALB
SPNS1	4.89269	1.21e-05	11	PVALB
TTC21B	4.89501	1.19e-05	11	PVALB
C14orf80	4.89762	1.18e-05	11	PVALB
DAXX	4.89762	1.18e-05	11	PVALB
FAM161A	4.89834	1.18e-05	11	PVALB
ZNF879	4.89841	1.18e-05	11	PVALB
CEP290	4.89891	1.18e-05	11	PVALB
GOLGA3	4.8999	1.18e-05	11	PVALB
EHBP1	4.90282	1.16e-05	11	PVALB
CDK5R1	4.90345	1.16e-05	11	PVALB
CDK11A	4.90581	1.15e-05	11	PVALB
TFE3	4.90616	1.15e-05	11	PVALB
ZNF385B	4.91046	1.12e-05	11	PVALB
ERF	4.91077	1.12e-05	11	PVALB
RPP14	4.91319	1.11e-05	11	PVALB
CELSR3	4.91349	1.11e-05	11	PVALB
IDE	4.91537	1.1e-05	11	PVALB
SPTBN1	4.91663	1.1e-05	11	PVALB
SYNCRIP	4.91976	1.08e-05	11	PVALB
SYT3	4.92074	1.08e-05	11	PVALB
PCNT	4.92206	1.07e-05	11	PVALB
FRMD4A	4.92353	1.07e-05	11	PVALB
LMBR1L	4.92374	1.07e-05	11	PVALB
RECQL5	4.92416	1.07e-05	11	PVALB
TEPSIN	4.92737	1.05e-05	11	PVALB
DGKI	4.92809	1.05e-05	11	PVALB
C11orf87	4.9298	1.04e-05	11	PVALB
NFIB	4.93077	1.04e-05	11	PVALB
DNASE1	4.93253	1.03e-05	11	PVALB
DUBR	4.93307	1.03e-05	11	PVALB
TRPM3	4.93545	1.02e-05	11	PVALB
ARMC7	4.93631	1.02e-05	11	PVALB
TNRC6C	4.93667	1.02e-05	11	PVALB
INVS	4.9374	1.01e-05	11	PVALB
YTHDC1	4.93985	1e-05	11	PVALB
STARD4.AS1	4.94234	9.92e-06	11	PVALB
MAP4	4.94514	9.8e-06	11	PVALB
ZNF507	4.94618	9.76e-06	11	PVALB
CNTN3	4.94674	9.75e-06	11	PVALB
KAT8	4.94943	9.63e-06	11	PVALB
DPH7	4.95031	9.6e-06	11	PVALB
CRMP1	4.95189	9.54e-06	11	PVALB
PHLPP2	4.95222	9.54e-06	11	PVALB
SCN3B	4.95391	9.48e-06	11	PVALB
DGCR9	4.95608	9.39e-06	11	PVALB
CCNYL1	4.9572	9.35e-06	11	PVALB
TENM4	4.9578	9.34e-06	11	PVALB
XRN1	4.95948	9.27e-06	11	PVALB
CTTN	4.96188	9.17e-06	11	PVALB
NUP98	4.9646	9.06e-06	11	PVALB
RNU6ATAC39P	4.96837	8.9e-06	11	PVALB
CTU2	4.96889	8.9e-06	11	PVALB
C22orf34	4.97084	8.82e-06	11	PVALB
PARP16	4.97097	8.82e-06	11	PVALB
SBF2	4.97129	8.82e-06	11	PVALB
GFOD2	4.97331	8.76e-06	11	PVALB
DPYSL5	4.97429	8.73e-06	11	PVALB
ARHGAP35	4.97567	8.68e-06	11	PVALB
ZNF263	4.97799	8.59e-06	11	PVALB
MYH10	4.98057	8.49e-06	11	PVALB
TCF15	4.98396	8.36e-06	11	PVALB
DISP2	4.98622	8.28e-06	11	PVALB
TAS2R7	4.98769	8.23e-06	11	PVALB
ARL10	4.99353	8e-06	11	PVALB
CHD6	4.99371	8e-06	11	PVALB
VTI1A	4.99499	7.97e-06	11	PVALB
MUPP	4.99502	7.97e-06	11	PVALB
CTDP1	4.99528	7.97e-06	11	PVALB
PPRC1	4.99597	7.97e-06	11	PVALB
TECTA	4.99702	7.94e-06	11	PVALB
STK40	4.99783	7.92e-06	11	PVALB
GRK4	4.99923	7.88e-06	11	PVALB
TUBA3FP	4.99942	7.88e-06	11	PVALB
TMEM175	4.99967	7.88e-06	11	PVALB
GTPBP2	5.00377	7.74e-06	11	PVALB
ZNF555	5.00416	7.73e-06	11	PVALB
DLGAP3	5.00484	7.72e-06	11	PVALB
VGLL4	5.00647	7.67e-06	11	PVALB
MNT	5.00918	7.58e-06	11	PVALB
SART3	5.00981	7.56e-06	11	PVALB
C9orf142	5.01538	7.36e-06	11	PVALB
MPND	5.01803	7.28e-06	11	PVALB
ADD2	5.02088	7.18e-06	11	PVALB
PARG	5.02448	7.06e-06	11	PVALB
CHD1	5.02996	6.87e-06	11	PVALB
LPIN2	5.02999	6.87e-06	11	PVALB
TRO	5.03138	6.85e-06	11	PVALB
FRMD8	5.0345	6.75e-06	11	PVALB
CDIP1	5.03457	6.75e-06	11	PVALB
RSBN1	5.03782	6.66e-06	11	PVALB
MFSD11	5.03803	6.66e-06	11	PVALB
LMCD1.AS1	5.04291	6.51e-06	11	PVALB
PITPNM2	5.04349	6.5e-06	11	PVALB
WDR4	5.04416	6.49e-06	11	PVALB
FKBP11	5.04459	6.49e-06	11	PVALB
TMEM200C	5.04694	6.42e-06	11	PVALB
TCEB3	5.04699	6.42e-06	11	PVALB
MARS2	5.04807	6.41e-06	11	PVALB
NLRP2B	5.04929	6.38e-06	11	PVALB
NAA60	5.0504	6.35e-06	11	PVALB
TVP23A	5.05091	6.35e-06	11	PVALB
RLF	5.0534	6.28e-06	11	PVALB
CASC3	5.05498	6.24e-06	11	PVALB
SDAD1P2	5.05502	6.24e-06	11	PVALB
BAG6	5.0568	6.2e-06	11	PVALB
NOP14	5.05705	6.2e-06	11	PVALB
CDON	5.05777	6.2e-06	11	PVALB
GNAI3	5.0623	6.06e-06	11	PVALB
CWC25	5.06759	5.91e-06	11	PVALB
CTSK	5.06849	5.89e-06	11	PVALB
HTR4	5.06966	5.87e-06	11	PVALB
PDP2	5.07145	5.82e-06	11	PVALB
WDR66	5.07235	5.81e-06	11	PVALB
RN7SKP296	5.07356	5.78e-06	11	PVALB
RPAP1	5.07396	5.78e-06	11	PVALB
XPO5	5.07467	5.77e-06	11	PVALB
TSNARE1	5.07472	5.77e-06	11	PVALB
ZNF17	5.0791	5.66e-06	11	PVALB
ZNF282	5.07948	5.66e-06	11	PVALB
SOBP	5.07996	5.65e-06	11	PVALB
CCDC189	5.08034	5.65e-06	11	PVALB
TUBG2	5.08123	5.64e-06	11	PVALB
TUBB3	5.08288	5.6e-06	11	PVALB
MIER2	5.08369	5.59e-06	11	PVALB
NARF.IT1	5.08382	5.59e-06	11	PVALB
BRPF3	5.08622	5.54e-06	11	PVALB
ZC3H7A	5.08691	5.53e-06	11	PVALB
EME2	5.08965	5.46e-06	11	PVALB
C4orf47	5.09616	5.29e-06	11	PVALB
ANKRD37	5.10021	5.18e-06	11	PVALB
PHLDB3	5.10289	5.12e-06	11	PVALB
TTLL11	5.10316	5.12e-06	11	PVALB
DGKQ	5.10603	5.06e-06	11	PVALB
IL9RP3	5.10873	5e-06	11	PVALB
ADCY2	5.11075	4.95e-06	11	PVALB
FOXK2	5.11753	4.79e-06	11	PVALB
EMC3.AS1	5.1177	4.79e-06	11	PVALB
SLC7A5P1	5.11779	4.79e-06	11	PVALB
RUSC2	5.12049	4.74e-06	11	PVALB
KCNJ2.AS1	5.12195	4.72e-06	11	PVALB
TULP4	5.12207	4.72e-06	11	PVALB
PDE4D	5.1244	4.67e-06	11	PVALB
SLC2A3	5.12501	4.67e-06	11	PVALB
GRWD1	5.12568	4.66e-06	11	PVALB
MAP2K3	5.12692	4.64e-06	11	PVALB
APTR	5.1305	4.56e-06	11	PVALB
ARL5B	5.13229	4.53e-06	11	PVALB
CDK12	5.13754	4.41e-06	11	PVALB
PRR14L	5.13791	4.41e-06	11	PVALB
STK38	5.13922	4.39e-06	11	PVALB
ADAMTS13	5.13979	4.39e-06	11	PVALB
SRGAP2	5.141	4.37e-06	11	PVALB
ARRB1	5.1418	4.36e-06	11	PVALB
THAP12P2	5.14288	4.34e-06	11	PVALB
ZNF704	5.14288	4.34e-06	11	PVALB
HKR1	5.14463	4.32e-06	11	PVALB
ZNF503	5.14683	4.28e-06	11	PVALB
PHF21A	5.14712	4.28e-06	11	PVALB
LAMTOR5.AS1	5.15079	4.21e-06	11	PVALB
MAP2K2	5.15085	4.21e-06	11	PVALB
CNNM3	5.15099	4.21e-06	11	PVALB
KAT2A	5.15206	4.21e-06	11	PVALB
TMEM184B	5.15244	4.21e-06	11	PVALB
TMEM161A	5.15315	4.2e-06	11	PVALB
PRPF38B	5.15536	4.16e-06	11	PVALB
BICD1	5.15608	4.15e-06	11	PVALB
RAB40B	5.15941	4.09e-06	11	PVALB
PHBP13	5.1597	4.09e-06	11	PVALB
CORO7	5.1626	4.04e-06	11	PVALB
JMJD1C	5.16278	4.04e-06	11	PVALB
PTPRD	5.16302	4.04e-06	11	PVALB
ZNF605	5.16614	3.99e-06	11	PVALB
TRMU	5.16726	3.97e-06	11	PVALB
FLCN	5.17069	3.91e-06	11	PVALB
ACTN1	5.17144	3.9e-06	11	PVALB
TRAF3IP2.AS1	5.17226	3.89e-06	11	PVALB
CDK9	5.17322	3.88e-06	11	PVALB
UBALD2	5.17662	3.82e-06	11	PVALB
PDE4B	5.17717	3.82e-06	11	PVALB
SCAF8	5.17827	3.8e-06	11	PVALB
RPS17P1	5.17884	3.8e-06	11	PVALB
FCHO2	5.17998	3.79e-06	11	PVALB
LINC01176	5.18108	3.77e-06	11	PVALB
SAFB2	5.18751	3.65e-06	11	PVALB
MYPOP	5.1921	3.57e-06	11	PVALB
GRIN2A	5.19412	3.54e-06	11	PVALB
RNU6.32P	5.19726	3.49e-06	11	PVALB
MAFG	5.19987	3.45e-06	11	PVALB
RAD18	5.20171	3.42e-06	11	PVALB
GALNT13	5.20645	3.34e-06	11	PVALB
ARFRP1	5.20992	3.29e-06	11	PVALB
ZNF536	5.21057	3.29e-06	11	PVALB
YIPF2	5.21186	3.27e-06	11	PVALB
TLN2	5.21895	3.15e-06	11	PVALB
HNRNPCP1	5.21905	3.15e-06	11	PVALB
TIMM44	5.22028	3.15e-06	11	PVALB
PRX	5.2212	3.14e-06	11	PVALB
ERC1	5.22545	3.07e-06	11	PVALB
QSER1	5.22603	3.07e-06	11	PVALB
CERK	5.22959	3.02e-06	11	PVALB
TNFRSF18	5.23031	3.02e-06	11	PVALB
VAMP2	5.23209	2.99e-06	11	PVALB
ARRDC1	5.23473	2.96e-06	11	PVALB
RNF123	5.244	2.82e-06	11	PVALB
ZNF426	5.24551	2.8e-06	11	PVALB
RNF139.AS1	5.251	2.73e-06	11	PVALB
ZNF564	5.25122	2.73e-06	11	PVALB
ALKBH7	5.2536	2.7e-06	11	PVALB
CYTH1	5.26193	2.59e-06	11	PVALB
TRAK1	5.2633	2.58e-06	11	PVALB
ZNF644	5.26839	2.51e-06	11	PVALB
BMPR2	5.26929	2.51e-06	11	PVALB
ARHGEF18	5.27048	2.49e-06	11	PVALB
NUP62	5.27401	2.45e-06	11	PVALB
GOLGB1	5.27672	2.42e-06	11	PVALB
DNM2	5.27957	2.39e-06	11	PVALB
RNU6.936P	5.28045	2.39e-06	11	PVALB
HAUS7	5.28468	2.34e-06	11	PVALB
VWA5B2	5.28564	2.33e-06	11	PVALB
RASA3.IT1	5.28591	2.33e-06	11	PVALB
ANKRD54	5.28751	2.32e-06	11	PVALB
TSHZ3	5.28956	2.3e-06	11	PVALB
OTUD3	5.29073	2.29e-06	11	PVALB
ZNF91	5.29735	2.21e-06	11	PVALB
AKT1	5.30389	2.14e-06	11	PVALB
SFTPC	5.30516	2.13e-06	11	PVALB
PRDM2	5.30532	2.13e-06	11	PVALB
FUT1	5.3055	2.13e-06	11	PVALB
ICAM2	5.30656	2.13e-06	11	PVALB
SLC7A6	5.30956	2.1e-06	11	PVALB
PHF2	5.31005	2.1e-06	11	PVALB
ZNF587	5.31025	2.1e-06	11	PVALB
EIF5A2P1	5.31293	2.08e-06	11	PVALB
TAS2R31	5.32232	1.98e-06	11	PVALB
CHCHD3P2	5.32435	1.96e-06	11	PVALB
LINC00845	5.3257	1.95e-06	11	PVALB
DUX4L52	5.32758	1.94e-06	11	PVALB
ST3GAL1	5.3291	1.93e-06	11	PVALB
MAPKAPK5	5.3326	1.89e-06	11	PVALB
CLSTN3	5.33279	1.89e-06	11	PVALB
HECA	5.33554	1.87e-06	11	PVALB
SHISA9	5.3386	1.85e-06	11	PVALB
PIK3R2	5.34613	1.78e-06	11	PVALB
OXA1L	5.34801	1.76e-06	11	PVALB
TRAF6	5.34896	1.76e-06	11	PVALB
CPSF3L	5.35243	1.73e-06	11	PVALB
ZNF514	5.35652	1.69e-06	11	PVALB
B4GALNT3	5.35754	1.69e-06	11	PVALB
IL1RAPL1	5.36491	1.63e-06	11	PVALB
TMEM132D	5.36512	1.63e-06	11	PVALB
RAI2	5.36843	1.6e-06	11	PVALB
GPR153	5.37292	1.57e-06	11	PVALB
TPT1P1	5.38081	1.5e-06	11	PVALB
TRAF7	5.38326	1.49e-06	11	PVALB
RBFOX2	5.39036	1.43e-06	11	PVALB
CACNA1C	5.39109	1.43e-06	11	PVALB
LRRFIP1	5.3917	1.43e-06	11	PVALB
FAM83G	5.39285	1.43e-06	11	PVALB
GMDS	5.3947	1.42e-06	11	PVALB
RBM15	5.39519	1.42e-06	11	PVALB
SMURF2	5.39566	1.42e-06	11	PVALB
SPANXA2.OT1	5.39721	1.41e-06	11	PVALB
TRMT1	5.39828	1.4e-06	11	PVALB
NLE1	5.40404	1.36e-06	11	PVALB
LAS1L	5.40522	1.36e-06	11	PVALB
ATP2B2	5.40583	1.36e-06	11	PVALB
ACVR2B	5.40953	1.33e-06	11	PVALB
RHOF	5.40971	1.33e-06	11	PVALB
WIPF2	5.41001	1.33e-06	11	PVALB
N4BP3	5.41174	1.33e-06	11	PVALB
EGLN2	5.41371	1.32e-06	11	PVALB
CSGALNACT2	5.41595	1.3e-06	11	PVALB
NDUFA13	5.41786	1.29e-06	11	PVALB
PUS1	5.4201	1.28e-06	11	PVALB
ABLIM3	5.43027	1.21e-06	11	PVALB
TRHDE	5.4306	1.21e-06	11	PVALB
RPS15AP18	5.43114	1.21e-06	11	PVALB
OPRD1	5.43481	1.19e-06	11	PVALB
PIN1P1	5.43577	1.19e-06	11	PVALB
ZNF343	5.43678	1.19e-06	11	PVALB
ZNF713	5.44013	1.17e-06	11	PVALB
PCDHB13	5.44025	1.17e-06	11	PVALB
SPECC1	5.44944	1.11e-06	11	PVALB
B3GAT3	5.44957	1.11e-06	11	PVALB
MEMO1	5.45011	1.11e-06	11	PVALB
FAM43B	5.45033	1.11e-06	11	PVALB
XYLT1	5.45357	1.1e-06	11	PVALB
ATP6V0A1	5.45623	1.09e-06	11	PVALB
PODXL	5.46097	1.06e-06	11	PVALB
ITIH4	5.46927	1.02e-06	11	PVALB
TUT1	5.47769	9.73e-07	11	PVALB
BAK1	5.49011	9.1e-07	11	PVALB
SETD2	5.49347	8.95e-07	11	PVALB
TUBGCP4	5.49648	8.83e-07	11	PVALB
ACTN4	5.49946	8.7e-07	11	PVALB
CYTH3	5.49995	8.7e-07	11	PVALB
UBXN7	5.50075	8.69e-07	11	PVALB
OR5P3	5.50617	8.46e-07	11	PVALB
GSK3B	5.50708	8.44e-07	11	PVALB
SLC22A4	5.50726	8.44e-07	11	PVALB
NCAPH2	5.50895	8.4e-07	11	PVALB
GRIPAP1	5.51068	8.34e-07	11	PVALB
PHACTR3	5.51318	8.25e-07	11	PVALB
ZYX	5.52424	7.77e-07	11	PVALB
RNU7.181P	5.53004	7.54e-07	11	PVALB
AP5Z1	5.53009	7.54e-07	11	PVALB
EIF4A1	5.53527	7.37e-07	11	PVALB
FBXO5	5.54029	7.18e-07	11	PVALB
KLHL17	5.54049	7.18e-07	11	PVALB
AP2A2	5.54361	7.09e-07	11	PVALB
CAMK2N1	5.55422	6.69e-07	11	PVALB
ETV6	5.55521	6.68e-07	11	PVALB
AFAP1L1	5.5564	6.65e-07	11	PVALB
SPHK2	5.55658	6.65e-07	11	PVALB
SHPRH	5.56061	6.54e-07	11	PVALB
ADAM8	5.56098	6.54e-07	11	PVALB
IQCE	5.56803	6.3e-07	11	PVALB
FOXF1	5.56953	6.27e-07	11	PVALB
TTC28.AS1	5.57505	6.09e-07	11	PVALB
BRCC3P1	5.57758	6.03e-07	11	PVALB
ASIC4	5.58568	5.77e-07	11	PVALB
NAV2	5.59283	5.55e-07	11	PVALB
NIN	5.59299	5.55e-07	11	PVALB
CASP9	5.59362	5.55e-07	11	PVALB
HIPK3	5.59661	5.49e-07	11	PVALB
TRPM2	5.59746	5.48e-07	11	PVALB
PPP1R10	5.59848	5.47e-07	11	PVALB
L2HGDH	5.59853	5.47e-07	11	PVALB
RRP7BP	5.60524	5.29e-07	11	PVALB
HIC1	5.60832	5.22e-07	11	PVALB
MSS51	5.61773	4.96e-07	11	PVALB
RNU4.80P	5.6194	4.93e-07	11	PVALB
ITGA9.AS1	5.63298	4.57e-07	11	PVALB
TNXB	5.63308	4.57e-07	11	PVALB
SSH2	5.63936	4.43e-07	11	PVALB
E2F4	5.63963	4.43e-07	11	PVALB
CHMP4BP1	5.65499	4.08e-07	11	PVALB
KLF7	5.65746	4.03e-07	11	PVALB
RNF114	5.66382	3.9e-07	11	PVALB
MTHFD1L	5.66727	3.83e-07	11	PVALB
ARHGEF11	5.66938	3.8e-07	11	PVALB
SLC45A4	5.67035	3.79e-07	11	PVALB
UCN	5.67111	3.79e-07	11	PVALB
SNTB2	5.67246	3.77e-07	11	PVALB
BRICD5	5.67411	3.75e-07	11	PVALB
LIN37	5.67528	3.74e-07	11	PVALB
ENDOV	5.67544	3.74e-07	11	PVALB
SH3RF3	5.67909	3.68e-07	11	PVALB
PASK	5.68581	3.55e-07	11	PVALB
SETD5	5.68959	3.49e-07	11	PVALB
RYR2	5.69537	3.38e-07	11	PVALB
MAX	5.6989	3.32e-07	11	PVALB
MIR30C2	5.70016	3.31e-07	11	PVALB
KIAA0100	5.70849	3.17e-07	11	PVALB
SIDT2	5.71047	3.14e-07	11	PVALB
ING1	5.7111	3.14e-07	11	PVALB
TERB1	5.71294	3.12e-07	11	PVALB
SETP3	5.71431	3.1e-07	11	PVALB
DROSHA	5.71947	3.02e-07	11	PVALB
PPP2R5C	5.7226	2.98e-07	11	PVALB
LIMS1	5.73011	2.86e-07	11	PVALB
MTHFR	5.73017	2.86e-07	11	PVALB
DVL2	5.73107	2.86e-07	11	PVALB
C12orf66	5.74229	2.69e-07	11	PVALB
KAZN	5.74474	2.66e-07	11	PVALB
HUS1	5.7479	2.62e-07	11	PVALB
KDM3A	5.75369	2.55e-07	11	PVALB
CENPV	5.75959	2.47e-07	11	PVALB
PAPD7	5.77652	2.24e-07	11	PVALB
STK11	5.78097	2.19e-07	11	PVALB
CNTNAP1	5.78235	2.18e-07	11	PVALB
KRT18P4	5.7868	2.13e-07	11	PVALB
SPTB	5.79799	2e-07	11	PVALB
DFFB	5.79914	2e-07	11	PVALB
MAPKBP1	5.80041	1.99e-07	11	PVALB
CACNG3	5.80327	1.96e-07	11	PVALB
DSCAM	5.81447	1.84e-07	11	PVALB
TADA2B	5.81886	1.8e-07	11	PVALB
KCNJ14	5.82007	1.8e-07	11	PVALB
LINC00581	5.83169	1.68e-07	11	PVALB
PRKCH	5.83375	1.67e-07	11	PVALB
MYADM	5.85093	1.51e-07	11	PVALB
RN7SL45P	5.85524	1.48e-07	11	PVALB
RN7SL166P	5.85898	1.45e-07	11	PVALB
LINC01562	5.86568	1.4e-07	11	PVALB
HTT	5.86621	1.4e-07	11	PVALB
PRDM10	5.8679	1.39e-07	11	PVALB
CORO6	5.86855	1.39e-07	11	PVALB
CALCOCO1	5.87886	1.32e-07	11	PVALB
HOOK2	5.87957	1.32e-07	11	PVALB
PNPLA5	5.87964	1.32e-07	11	PVALB
CCDC62	5.87997	1.32e-07	11	PVALB
UIMC1	5.88669	1.28e-07	11	PVALB
RBM33	5.88812	1.27e-07	11	PVALB
NEB	5.89686	1.21e-07	11	PVALB
MSRA	5.90244	1.17e-07	11	PVALB
CAMSAP1	5.90424	1.17e-07	11	PVALB
KREMEN2	5.90613	1.16e-07	11	PVALB
MYT1L	5.90663	1.16e-07	11	PVALB
PCDHB16	5.90722	1.16e-07	11	PVALB
LINC00963	5.91047	1.14e-07	11	PVALB
ZNF37BP	5.91277	1.13e-07	11	PVALB
LYRM4	5.91396	1.13e-07	11	PVALB
TANC2	5.91505	1.13e-07	11	PVALB
HDAC7	5.91587	1.13e-07	11	PVALB
DCX	5.91595	1.13e-07	11	PVALB
CNOT6L	5.91966	1.11e-07	11	PVALB
MIR3117	5.92041	1.11e-07	11	PVALB
AP3B2	5.92418	1.09e-07	11	PVALB
KCNQ3	5.92683	1.08e-07	11	PVALB
TMCO3	5.929	1.07e-07	11	PVALB
CCNJL	5.93403	1.04e-07	11	PVALB
RNU6.45P	5.93553	1.04e-07	11	PVALB
EARS2	5.94503	9.83e-08	11	PVALB
KRT8P46	5.95234	9.44e-08	11	PVALB
HOMER2	5.95578	9.29e-08	11	PVALB
CDK5R2	5.96201	8.99e-08	11	PVALB
PTPN1	5.96549	8.84e-08	11	PVALB
NRXN3	5.97052	8.61e-08	11	PVALB
ATXN7L1	5.98828	7.76e-08	11	PVALB
VLDLR.AS1	5.99668	7.4e-08	11	PVALB
STAG3L3	5.99779	7.39e-08	11	PVALB
NCBP2.AS1	5.99973	7.34e-08	11	PVALB
WWC2	6.00718	7.04e-08	11	PVALB
DDX50P1	6.01084	6.92e-08	11	PVALB
PUM3	6.01131	6.92e-08	11	PVALB
RTEL1	6.02599	6.36e-08	11	PVALB
SNORD115.2	6.03194	6.16e-08	11	PVALB
ULBP2	6.03569	6.05e-08	11	PVALB
CUL9	6.0359	6.05e-08	11	PVALB
ZNF695	6.04309	5.84e-08	11	PVALB
RALGPS1	6.04766	5.71e-08	11	PVALB
CRYBB2P1	6.05158	5.6e-08	11	PVALB
PVR	6.05962	5.35e-08	11	PVALB
CALML6	6.07083	5.02e-08	11	PVALB
RASGRF1	6.07293	4.98e-08	11	PVALB
SPAG5	6.08039	4.78e-08	11	PVALB
CES4A	6.08721	4.6e-08	11	PVALB
ZFR2	6.11115	3.98e-08	11	PVALB
TSC22D1.AS1	6.11324	3.95e-08	11	PVALB
HMGN1P8	6.11388	3.95e-08	11	PVALB
PCDHB9	6.12075	3.81e-08	11	PVALB
CYP2D7	6.12162	3.81e-08	11	PVALB
PLEKHA5	6.13981	3.42e-08	11	PVALB
PPP2R2C	6.15231	3.18e-08	11	PVALB
RHBDD3	6.15849	3.07e-08	11	PVALB
RC3H1.IT1	6.16258	3.01e-08	11	PVALB
DAPK3	6.16777	2.93e-08	11	PVALB
NCK2	6.17206	2.87e-08	11	PVALB
FUT11	6.21546	2.19e-08	11	PVALB
MBD5	6.21899	2.15e-08	11	PVALB
LRRC37A15P	6.22365	2.1e-08	11	PVALB
PPFIBP1	6.25483	1.73e-08	11	PVALB
WDR45B	6.27551	1.52e-08	11	PVALB
STOX2	6.28468	1.44e-08	11	PVALB
DPY19L2P4	6.28654	1.44e-08	11	PVALB
OCA2	6.30679	1.27e-08	11	PVALB
MTCL1	6.3233	1.15e-08	11	PVALB
GUSBP3	6.32605	1.13e-08	11	PVALB
LMF2	6.34906	9.81e-09	11	PVALB
SRC	6.35661	9.4e-09	11	PVALB
CCNT2.AS1	6.36373	9.03e-09	11	PVALB
TRAIP	6.36834	8.81e-09	11	PVALB
CRHR1.IT1	6.3773	8.36e-09	11	PVALB
WDR27	6.38042	8.24e-09	11	PVALB
BCL6B	6.42114	6.35e-09	11	PVALB
LINGO2	6.42184	6.35e-09	11	PVALB
KCNK6	6.42384	6.32e-09	11	PVALB
KRTAP10.5	6.42539	6.29e-09	11	PVALB
RASSF1	6.42951	6.17e-09	11	PVALB
TMEM107	6.47887	4.48e-09	11	PVALB
AKT2	6.47889	4.48e-09	11	PVALB
ERC2.IT1	6.48792	4.27e-09	11	PVALB
ZXDC	6.48837	4.27e-09	11	PVALB
RGS6	6.50647	3.83e-09	11	PVALB
SGSM3	6.51186	3.72e-09	11	PVALB
ING5	6.5212	3.51e-09	11	PVALB
BTBD10P2	6.54484	3.02e-09	11	PVALB
SMG1P2	6.59431	2.18e-09	11	PVALB
CHSY1	6.63317	1.69e-09	11	PVALB
GOLGA4	6.65843	1.43e-09	11	PVALB
AQP8	6.67906	1.25e-09	11	PVALB
RN7SL738P	6.72856	8.99e-10	11	PVALB
KANTR	6.76691	6.95e-10	11	PVALB
CACNA1A	6.85194	3.88e-10	11	PVALB
MPHOSPH9	6.90277	2.73e-10	11	PVALB
MIR6807	7.02238	1.18e-10	11	PVALB
MAP4K5	7.05819	9.17e-11	11	PVALB
DACT3.AS1	7.0957	7.05e-11	11	PVALB
SRPK1	7.09744	7.01e-11	11	PVALB
CHMP4A	7.13468	5.39e-11	11	PVALB
WHSC1	7.18255	3.83e-11	11	PVALB
PPP4R1	7.18527	3.78e-11	11	PVALB
CORIN	7.24169	2.52e-11	11	PVALB
MAN2C1	7.24733	2.43e-11	11	PVALB
RPL9P3	7.29236	1.76e-11	11	PVALB
CTBP1	7.35079	1.14e-11	11	PVALB
PHF13	7.3634	1.05e-11	11	PVALB
DIDO1	7.40148	7.94e-12	11	PVALB
PIGA	7.49773	3.86e-12	11	PVALB
LINC00852	7.52806	3.09e-12	11	PVALB
DNAJC5G	7.53293	3e-12	11	PVALB
LRRC37A2	7.56587	2.36e-12	11	PVALB
ABHD5	7.82172	3.22e-13	11	PVALB
PRELID3BP8	7.85915	2.41e-13	11	PVALB
ADAM20P1	7.92716	1.41e-13	11	PVALB
ABCC1	8.44761	1.9e-15	11	PVALB
C16orf82	10.5531	3.17e-24	11	PVALB
OR11H1	19.8841	3.73e-86	11	PVALB
MIR3116.2	26.6207	2.65e-154	11	PVALB
MIR3118.1	-35.1764	1.34e-269	10	SST
PCMTD1P1	-30.9876	2.3e-209	10	SST
C11orf42	-29.1251	4.99e-185	10	SST
OR7E23P	-26.9077	5.14e-158	10	SST
SH3GL1P3	-24.2771	9.77e-129	10	SST
MOCS1P1	-21.2387	1.18e-98	10	SST
OR7E122P	-20.5526	2.04e-92	10	SST
LSM6P2	-19.8898	1.39e-86	10	SST
RNU1.140P	-16.221	9.78e-58	10	SST
IFNL1	-14.9459	4.48e-49	10	SST
RNA5SP437	-14.6669	2.83e-47	10	SST
TSPY5P	-12.1511	1.51e-32	10	SST
NPM1P17	-12.1119	2.43e-32	10	SST
KRTAP19.2	-11.9904	1.06e-31	10	SST
ZBTB20.AS2	-11.892	3.43e-31	10	SST
RNU1.78P	-11.8755	4.16e-31	10	SST
SLC9A4	-11.2859	4.01e-28	10	SST
RN7SL150P	-11.2083	9.63e-28	10	SST
IGLV10.54	-10.8993	3e-26	10	SST
LINC01050	-10.8275	6.57e-26	10	SST
HMX3	-9.99638	4.04e-22	10	SST
NEFMP1	-9.67012	1.03e-20	10	SST
GLT6D1	-9.03918	4e-18	10	SST
EPCAM	-8.93762	1e-17	10	SST
RNU6.970P	-8.69163	9e-17	10	SST
WBP1	-8.59915	2.01e-16	10	SST
RN7SKP113	-8.32002	2.2e-15	10	SST
ARHGAP4	-8.25656	3.73e-15	10	SST
RPL21P12	-7.94153	4.95e-14	10	SST
STRA6	-7.51729	1.38e-12	10	SST
CST2	-7.461	2.11e-12	10	SST
FGL2	-7.43639	2.53e-12	10	SST
RNASE6	-7.32516	5.82e-12	10	SST
HLA.DMB	-7.16971	1.83e-11	10	SST
USP9YP5	-7.16821	1.84e-11	10	SST
ADAP2	-7.03767	4.71e-11	10	SST
MS4A12	-6.98247	6.97e-11	10	SST
RNVU1.6	-6.86283	1.62e-10	10	SST
PIK3C2G	-6.75333	3.45e-10	10	SST
RAB40C	-6.67923	5.71e-10	10	SST
OR14J1	-6.5999	9.75e-10	10	SST
ZNF521	-6.5393	1.46e-09	10	SST
GRP	-6.49724	1.93e-09	10	SST
CARD11	-6.41194	3.36e-09	10	SST
TMEM173	-6.38702	3.94e-09	10	SST
FAAP24	-6.33665	5.45e-09	10	SST
KRT16P6	-6.32429	5.89e-09	10	SST
LINC00607	-6.31459	6.25e-09	10	SST
TMEM52	-6.30461	6.64e-09	10	SST
BARX2	-6.29132	7.21e-09	10	SST
CCL14	-6.24317	9.79e-09	10	SST
KRT7	-6.16506	1.6e-08	10	SST
MIR145	-6.14243	1.84e-08	10	SST
LPAR6	-6.10216	2.37e-08	10	SST
GIMAP1	-6.08628	2.6e-08	10	SST
MID1IP1	-6.01417	4.06e-08	10	SST
YTHDF3.AS1	-5.93901	6.42e-08	10	SST
RNASEH2A	-5.91802	7.27e-08	10	SST
PYCARD	-5.91147	7.54e-08	10	SST
PLCB2	-5.84921	1.09e-07	10	SST
SIPA1	-5.84204	1.14e-07	10	SST
LINC00261	-5.82101	1.29e-07	10	SST
ISYNA1	-5.81838	1.3e-07	10	SST
TMEM158	-5.81352	1.34e-07	10	SST
CASC18	-5.79649	1.48e-07	10	SST
RN7SL88P	-5.75194	1.92e-07	10	SST
LST1	-5.74653	1.97e-07	10	SST
FAM217A	-5.73007	2.17e-07	10	SST
USP9YP28	-5.72603	2.21e-07	10	SST
RNU6.1275P	-5.70227	2.54e-07	10	SST
TAGAP	-5.69903	2.58e-07	10	SST
TUBBP2	-5.68212	2.84e-07	10	SST
RNU6.680P	-5.6789	2.88e-07	10	SST
RDM1	-5.67066	3.02e-07	10	SST
SSBP4	-5.65804	3.24e-07	10	SST
SIGIRR	-5.61327	4.18e-07	10	SST
RASGRP4	-5.58544	4.9e-07	10	SST
NCKAP1L	-5.55586	5.78e-07	10	SST
ADRA2C	-5.55551	5.78e-07	10	SST
GPR153	-5.52992	6.67e-07	10	SST
MORC1	-5.52324	6.91e-07	10	SST
LINC00661	-5.51117	7.37e-07	10	SST
WDFY4	-5.51079	7.37e-07	10	SST
STARD13.AS	-5.5041	7.63e-07	10	SST
ITGB7	-5.47928	8.76e-07	10	SST
EXD1	-5.47031	9.18e-07	10	SST
HAGHL	-5.4537	1.01e-06	10	SST
TP73	-5.45147	1.02e-06	10	SST
LINC01547	-5.41753	1.22e-06	10	SST
CHCHD2P6	-5.41169	1.26e-06	10	SST
RPL3L	-5.38294	1.48e-06	10	SST
F13A1	-5.35163	1.75e-06	10	SST
PTAFR	-5.34928	1.76e-06	10	SST
GIMAP2	-5.32556	2e-06	10	SST
LINC00635	-5.31931	2.07e-06	10	SST
IGLVIVOR22.1	-5.31871	2.07e-06	10	SST
CAPN12	-5.31697	2.08e-06	10	SST
CD37	-5.31473	2.1e-06	10	SST
GLIS2.AS1	-5.26239	2.79e-06	10	SST
OAF	-5.25406	2.91e-06	10	SST
FGD3	-5.25318	2.92e-06	10	SST
MYL5	-5.24321	3.07e-06	10	SST
B3GALT6	-5.2424	3.07e-06	10	SST
DNM3OS	-5.24193	3.07e-06	10	SST
ZMYND15	-5.21329	3.58e-06	10	SST
ARHGAP45	-5.18328	4.18e-06	10	SST
FYB	-5.16711	4.55e-06	10	SST
TOPORS.AS1	-5.16296	4.64e-06	10	SST
BHLHA15	-5.15404	4.85e-06	10	SST
DOCK8	-5.15272	4.87e-06	10	SST
RNVU1.15	-5.15192	4.88e-06	10	SST
CCM2L	-5.14874	4.95e-06	10	SST
CALB1	-5.14481	5.04e-06	10	SST
BOP1	-5.13921	5.18e-06	10	SST
CA4	-5.13582	5.26e-06	10	SST
PLPPR4	-5.1326	5.33e-06	10	SST
COL26A1	-5.12582	5.51e-06	10	SST
MC5R	-5.10929	6e-06	10	SST
SH2B3	-5.10686	6.06e-06	10	SST
TRAV24	-5.09819	6.33e-06	10	SST
LIPH	-5.09384	6.46e-06	10	SST
ZNF702P	-5.07293	7.19e-06	10	SST
TCAM1P	-5.06068	7.65e-06	10	SST
TSEN15P1	-5.05681	7.79e-06	10	SST
ATP2A3	-5.02178	9.32e-06	10	SST
FAUP1	-5.01934	9.42e-06	10	SST
CD177	-5.01582	9.57e-06	10	SST
WFIKKN2	-5.01423	9.62e-06	10	SST
LAMC2	-5.01382	9.62e-06	10	SST
RAB40B	-4.95796	1.28e-05	10	SST
COX7CP1	-4.95062	1.33e-05	10	SST
REG1B	-4.94737	1.34e-05	10	SST
MIR17HG	-4.94724	1.34e-05	10	SST
TATDN2P1	-4.94188	1.38e-05	10	SST
UBA7	-4.94003	1.39e-05	10	SST
FOXD1	-4.93806	1.4e-05	10	SST
RNU6.1004P	-4.9339	1.42e-05	10	SST
PGM5P4.AS1	-4.92252	1.5e-05	10	SST
FOLR2	-4.90024	1.68e-05	10	SST
RPS8P6	-4.89276	1.74e-05	10	SST
RNU6.61P	-4.88817	1.78e-05	10	SST
PSMD8P1	-4.88192	1.83e-05	10	SST
USE1	-4.87867	1.86e-05	10	SST
MPEG1	-4.87507	1.89e-05	10	SST
TMEM71	-4.86598	1.97e-05	10	SST
POF1B	-4.85806	2.04e-05	10	SST
RNASEK	-4.85314	2.09e-05	10	SST
VAV1	-4.84438	2.18e-05	10	SST
NAGA	-4.83977	2.23e-05	10	SST
CCKAR	-4.83701	2.25e-05	10	SST
GLTPD2	-4.8137	2.52e-05	10	SST
DOCK2	-4.80825	2.59e-05	10	SST
LYL1	-4.80568	2.61e-05	10	SST
SKOR2	-4.80105	2.67e-05	10	SST
CLDN10	-4.79425	2.75e-05	10	SST
GPNMB	-4.78688	2.85e-05	10	SST
MFNG	-4.78597	2.86e-05	10	SST
STK32C	-4.76504	3.16e-05	10	SST
NR1I3	-4.76379	3.17e-05	10	SST
TMEM179B	-4.7533	3.33e-05	10	SST
RNF135	-4.75298	3.33e-05	10	SST
LY75	-4.74778	3.41e-05	10	SST
ACTL10	-4.73942	3.55e-05	10	SST
TMIGD2	-4.73751	3.57e-05	10	SST
AARD	-4.72249	3.84e-05	10	SST
LINC00592	-4.71856	3.9e-05	10	SST
ARL9	-4.70727	4.11e-05	10	SST
PEX11G	-4.70602	4.13e-05	10	SST
JMJD4	-4.69928	4.26e-05	10	SST
CCL18	-4.67449	4.79e-05	10	SST
NXNL1	-4.66871	4.92e-05	10	SST
LINC00973	-4.66798	4.92e-05	10	SST
LINC01374	-4.65543	5.22e-05	10	SST
SRP72P2	-4.653	5.27e-05	10	SST
TMEM156	-4.6507	5.32e-05	10	SST
PUSL1	-4.64516	5.45e-05	10	SST
MECR	-4.63015	5.85e-05	10	SST
HMGB3P3	-4.62834	5.88e-05	10	SST
LYPD8	-4.62316	6.02e-05	10	SST
ZNF511	-4.61593	6.22e-05	10	SST
DPP3	-4.61493	6.23e-05	10	SST
ANKRD44	-4.61026	6.36e-05	10	SST
SIGLEC1	-4.60946	6.37e-05	10	SST
LINC00237	-4.6019	6.59e-05	10	SST
FCGRT	-4.6003	6.63e-05	10	SST
SOWAHD	-4.59496	6.78e-05	10	SST
RPSAP47	-4.59029	6.92e-05	10	SST
C3orf67.AS1	-4.57716	7.35e-05	10	SST
KCNQ5.AS1	-4.56954	7.61e-05	10	SST
HADHAP1	-4.5621	7.86e-05	10	SST
PTPN7	-4.55705	8.04e-05	10	SST
TMEM45B	-4.54385	8.54e-05	10	SST
KRBOX1.AS1	-4.54235	8.58e-05	10	SST
DOK1	-4.54136	8.6e-05	10	SST
ABHD14A.ACY1	-4.53771	8.73e-05	10	SST
ARHGAP27	-4.53548	8.8e-05	10	SST
KRT18P13	-4.53481	8.81e-05	10	SST
SLC29A3	-4.53185	8.92e-05	10	SST
LILRB1	-4.51691	9.55e-05	10	SST
NWD2	-4.51042	9.82e-05	10	SST
RPL34P18	-4.4981	0.000103879	10	SST
TTL	-4.48971	0.000107817	10	SST
NAPSB	-4.47898	0.00011313	10	SST
AVP	-4.44861	0.000130079	10	SST
ARHGAP10	-4.44134	0.000134259	10	SST
TPM4P1	-4.43562	0.000137568	10	SST
NPB	-4.43485	0.000137759	10	SST
DENND2C	-4.43357	0.000138279	10	SST
STK24P1	-4.43279	0.000138479	10	SST
CCDC53	-4.43019	0.000139857	10	SST
NUDT1	-4.42305	0.000144247	10	SST
KMT2E.AS1	-4.42147	0.000144992	10	SST
ITGB2	-4.41131	0.000151641	10	SST
C19orf73	-4.40162	0.000158231	10	SST
E2F8	-4.39978	0.00015924	10	SST
DUSP4	-4.39327	0.00016373	10	SST
RNU6.1206P	-4.38606	0.00016889	10	SST
ITPKA	-4.38387	0.000170233	10	SST
HLA.DRB9	-4.37436	0.000177447	10	SST
AFAP1L1	-4.36785	0.000182429	10	SST
PRR13P5	-4.36672	0.000182988	10	SST
RASAL3	-4.35911	0.000189072	10	SST
DDN	-4.35823	0.000189427	10	SST
IL17RA	-4.35618	0.000190807	10	SST
RPL19	-4.3544	0.00019196	10	SST
DDRGK1	-4.33924	0.000205264	10	SST
ASCL3	-4.32348	0.000220034	10	SST
ITGAM	-4.31738	0.000225735	10	SST
GAPDHP61	-4.31332	0.000229439	10	SST
PALM	-4.31215	0.000230178	10	SST
PRKCDBP	-4.30797	0.000234083	10	SST
PGM5	-4.30594	0.000235754	10	SST
MIR106A	-4.30501	0.000236258	10	SST
MIS18A.AS1	-4.30363	0.00023724	10	SST
SOX21	-4.29753	0.000243363	10	SST
IGFBP1	-4.29669	0.000243786	10	SST
RGMB.AS1	-4.28747	0.000253599	10	SST
OTOF	-4.28643	0.000254268	10	SST
GRXCR1	-4.26005	0.00028563	10	SST
RAET1E	-4.24923	0.000299172	10	SST
RNU6.926P	-4.24786	0.00030039	10	SST
A2M	-4.24595	0.000302357	10	SST
CDK15	-4.24513	0.000302852	10	SST
DDX39AP1	-4.24025	0.000308879	10	SST
THOC3	-4.23285	0.000318577	10	SST
APOBEC3G	-4.21508	0.000344043	10	SST
TMEM30B	-4.21317	0.000346259	10	SST
LINC01623	-4.2077	0.000354037	10	SST
CD4	-4.20126	0.000363534	10	SST
WASH1	-4.1941	0.00037447	10	SST
LINC00528	-4.18934	0.000381634	10	SST
TNNT1	-4.18749	0.000383996	10	SST
MIR105.1	-4.17999	0.000396104	10	SST
NEURL1B	-4.17552	0.000403152	10	SST
RTN4RL1	-4.16933	0.000413439	10	SST
BIN2	-4.16548	0.000419653	10	SST
FMNL1	-4.165	0.000419709	10	SST
ARPC3P5	-4.16267	0.000423178	10	SST
LSR	-4.16016	0.000427035	10	SST
KRT25	-4.15868	0.000428966	10	SST
RPSAP15	-4.15358	0.00043779	10	SST
GRK6P1	-4.15168	0.000440581	10	SST
VWA8.AS1	-4.15066	0.000441672	10	SST
LRRC37A5P	-4.14973	0.000442624	10	SST
SLC6A12	-4.14724	0.000446585	10	SST
S100A11	-4.14635	0.000447468	10	SST
CRABP1	-4.13623	0.00046674	10	SST
RAP1AP	-4.13141	0.000475729	10	SST
SH3GL3	-4.12329	0.000491868	10	SST
C11orf53	-4.10847	0.0005235	10	SST
MIR199A2	-4.10776	0.000523744	10	SST
LINC01510	-4.10748	0.000523744	10	SST
PDGFA	-4.09851	0.000543431	10	SST
LINC01476	-4.0973	0.000545231	10	SST
LOXL1	-4.09676	0.000545459	10	SST
GGTA1P	-4.08308	0.000577493	10	SST
KLF17	-4.08157	0.000580171	10	SST
RPS11	-4.08102	0.000580453	10	SST
GSTA2	-4.08032	0.000581082	10	SST
ADRA1D	-4.07988	0.000581088	10	SST
POMGNT1	-4.0782	0.00058421	10	SST
TNFRSF13C	-4.07393	0.000593915	10	SST
UCP1	-4.07329	0.00059445	10	SST
OR2S1P	-4.07179	0.000597151	10	SST
ZNF787	-4.06879	0.00060268	10	SST
CD302	-4.06878	0.00060268	10	SST
WDR45BP1	-4.06788	0.000603872	10	SST
LINC00633	-4.06086	0.000621174	10	SST
KIF26A	-4.05989	0.000622621	10	SST
FLI1	-4.05575	0.00063256	10	SST
SLC5A2	-4.05067	0.000645259	10	SST
KHDC3L	-4.04426	0.000661957	10	SST
DAZL	-4.03515	0.000686922	10	SST
EIF3EP1	-4.03126	0.000697086	10	SST
HIST1H3C	-4.02785	0.000705985	10	SST
PNPLA1	-4.02535	0.000712214	10	SST
ATP13A4.AS1	-4.01399	0.000745304	10	SST
C3	-4.01379	0.000745304	10	SST
KLHL33	-4.00987	0.000756434	10	SST
EIF4BP3	-4.00632	0.000766486	10	SST
GAPLINC	-4.00414	0.000772193	10	SST
MFSD10	-4.00199	0.000777838	10	SST
MS4A6A	-3.98922	0.0008183	10	SST
TDGF1	-3.98912	0.0008183	10	SST
GMFG	-3.98756	0.000822221	10	SST
DPF1	-3.98654	0.000823779	10	SST
CBLN3	-3.98625	0.000823779	10	SST
GAB3	-3.98147	0.000839045	10	SST
DBP	-3.981	0.000839207	10	SST
UCP2	-3.97679	0.000852669	10	SST
MEIS3	-3.96711	0.000886449	10	SST
ZNF524	-3.96549	0.000890899	10	SST
FGFR1OP2P1	-3.96428	0.000892866	10	SST
DRG2	-3.96412	0.000892866	10	SST
SLC19A1	-3.95616	0.000921505	10	SST
SHE	-3.95565	0.000921851	10	SST
CHID1	-3.95362	0.000928051	10	SST
SYNJ2BP.COX16	-3.95297	0.000928957	10	SST
ENPP7P1	-3.93661	0.000991099	10	SST
TPT1P4	-3.93575	0.000991234	10	SST
LINC01311	-3.93553	0.000991234	10	SST
CARD10	-3.93532	0.000991234	10	SST
AK8	-3.93062	0.00100908	10	SST
NUDT17	-3.92882	0.00101486	10	SST
CYBA	-3.91804	0.00105951	10	SST
A2MP1	-3.90606	0.00111149	10	SST
SOWAHA	-3.90307	0.00112334	10	SST
ELFN1	-3.90232	0.00112492	10	SST
HEPN1	-3.90022	0.00113275	10	SST
GPR88	-3.88559	0.00120111	10	SST
USF2	-3.88449	0.0012045	10	SST
[truncated: 3,123 more rows]
