# Supplementary material for: An Integrative Analysis of Identified Schizophrenia-Associated Brain Cell Types and Gene Expression Changes
Source: Int J Mol Sci. 2022 Sep 30;23(19):11581. doi: 10.3390/ijms231911581 (PMC9569514; doi:10.3390/ijms231911581)
Supplement: Supplementary file 1 [file ijms-23-11581-s001.zip › ijms-1891899-supplementary/table S2. All DEGs for each non-neuronal cell type.xlsx]

## Sheet: Sheet1
geneID	FC	p_val_adj	cluster	cell type
RNU6.589P	-34.8699	1.49e-264	7	Oligodendrocyte
SH3GL1P3	-34.4725	1.45e-258	7	Oligodendrocyte
USP9YP5	-34.2884	8.14e-256	7	Oligodendrocyte
HSPE1P8	-33.0854	3.32e-238	7	Oligodendrocyte
OR7E23P	-26.9353	5.77e-158	7	Oligodendrocyte
HMGN2P10	-26.4503	2.46e-152	7	Oligodendrocyte
FGFR3P6	-22.232	1.13e-107	7	Oligodendrocyte
IDO1	-21.218	4.36e-98	7	Oligodendrocyte
LINC01050	-20.1965	6.99e-89	7	Oligodendrocyte
CEACAMP10	-18.7905	5.95e-77	7	Oligodendrocyte
GARSP1	-17.0941	1.08e-63	7	Oligodendrocyte
CCL14	-14.4552	1.52e-45	7	Oligodendrocyte
CCL18	-13.206	5.21e-38	7	Oligodendrocyte
RNU5D.2P	-13.1637	9.09e-38	7	Oligodendrocyte
OR4H12P	-12.1	6.73e-32	7	Oligodendrocyte
ALG1L3P	-8.18612	1.7e-14	7	Oligodendrocyte
LINC01451	-8.04647	5.36e-14	7	Oligodendrocyte
RNU6.258P	-7.93148	1.36e-13	7	Oligodendrocyte
STPG3	-6.71886	1.14e-09	7	Oligodendrocyte
LINC00337	-6.69451	1.34e-09	7	Oligodendrocyte
KCNAB1.AS1	-6.14262	5e-08	7	Oligodendrocyte
RPL23AP8	-5.63461	1.06e-06	7	Oligodendrocyte
VTRNA1.1	-5.5493	1.72e-06	7	Oligodendrocyte
RNU2.26P	-5.54196	1.79e-06	7	Oligodendrocyte
RPL3L	-5.47814	2.55e-06	7	Oligodendrocyte
EDDM3A	-5.09485	2.05e-05	7	Oligodendrocyte
CRYGB	-4.9072	5.4e-05	7	Oligodendrocyte
CDRT8	-4.77952	0.000101406	7	Oligodendrocyte
MIR4498	-4.75207	0.000115829	7	Oligodendrocyte
LINC01593	-4.70402	0.000145825	7	Oligodendrocyte
MIR8081	-4.68995	0.00015573	7	Oligodendrocyte
RASA3.IT1	-4.59167	0.000246712	7	Oligodendrocyte
RPS26P13	-4.52443	0.000338743	7	Oligodendrocyte
TRGJP	-4.51581	0.000350663	7	Oligodendrocyte
MTND4LP16	-4.49428	0.000386535	7	Oligodendrocyte
NOTO	-4.42552	0.000525232	7	Oligodendrocyte
MTUS2.AS1	-4.28602	0.000978362	7	Oligodendrocyte
SMARCE1P2	-4.28256	0.000990742	7	Oligodendrocyte
RPS6P12	-4.22064	0.00129493	7	Oligodendrocyte
RPIAP1	-4.19542	0.00144354	7	Oligodendrocyte
TRPM5	-4.09928	0.00217752	7	Oligodendrocyte
COX6CP18	-4.08418	0.00230873	7	Oligodendrocyte
RPL12P33	-4.08371	0.00230873	7	Oligodendrocyte
MYH16	-4.07088	0.00241202	7	Oligodendrocyte
PPIAL4E	-4.03479	0.00279586	7	Oligodendrocyte
NPY	-4.02805	0.00286395	7	Oligodendrocyte
HCCAT5	-4.01922	0.00295679	7	Oligodendrocyte
CLPS	-4.01413	0.00300493	7	Oligodendrocyte
CALCA	-4.01345	0.00300493	7	Oligodendrocyte
TROAP	-3.99367	0.0032581	7	Oligodendrocyte
RPL23AP68	-3.99242	0.00326635	7	Oligodendrocyte
GJB1	-3.98172	0.00338906	7	Oligodendrocyte
ZG16B	-3.96549	0.00361822	7	Oligodendrocyte
RPS15AP1	-3.94895	0.00386704	7	Oligodendrocyte
RNU7.125P	-3.93808	0.0040356	7	Oligodendrocyte
GLIS3.AS1	-3.90658	0.00456236	7	Oligodendrocyte
RPL35AP19	-3.89625	0.00473583	7	Oligodendrocyte
RNA5SP506	-3.83465	0.00593746	7	Oligodendrocyte
MIR4431	-3.82571	0.00614109	7	Oligodendrocyte
MTCYBP7	-3.78637	0.00716215	7	Oligodendrocyte
MIR8061	-3.75916	0.00788623	7	Oligodendrocyte
RNU4.91P	-3.75242	0.00808073	7	Oligodendrocyte
THEM5	-3.74458	0.00831612	7	Oligodendrocyte
MAPK6PS4	-3.72522	0.00895826	7	Oligodendrocyte
GPD1	-3.72297	0.00901597	7	Oligodendrocyte
FRMD1	-3.67095	0.0109825	7	Oligodendrocyte
TUBBP2	-3.64322	0.0121454	7	Oligodendrocyte
ZC2HC1B	-3.61729	0.013333	7	Oligodendrocyte
MIR4646	-3.61215	0.0135637	7	Oligodendrocyte
THBS2	-3.60595	0.0138567	7	Oligodendrocyte
SNRPCP5	-3.60418	0.0138567	7	Oligodendrocyte
RNU4.34P	-3.59321	0.0143422	7	Oligodendrocyte
MIR3945HG	-3.59221	0.014363	7	Oligodendrocyte
APOOP4	-3.5864	0.0146513	7	Oligodendrocyte
IL27	-3.56187	0.0159378	7	Oligodendrocyte
MIR4728	-3.55877	0.0160285	7	Oligodendrocyte
HOXD1	-3.55851	0.0160285	7	Oligodendrocyte
CYB5R2	-3.55152	0.0164217	7	Oligodendrocyte
RN7SL152P	-3.54656	0.0166948	7	Oligodendrocyte
KRTAP3.2	-3.49145	0.0202632	7	Oligodendrocyte
KRT18P34	-3.49077	0.0202678	7	Oligodendrocyte
MTND1P24	-3.48918	0.0203413	7	Oligodendrocyte
RNU1.138P	-3.48229	0.0207764	7	Oligodendrocyte
CCR3	-3.47445	0.0212951	7	Oligodendrocyte
PA2G4P1	-3.46681	0.0218099	7	Oligodendrocyte
IL5	-3.46083	0.0221482	7	Oligodendrocyte
LINC00323	-3.45576	0.0224944	7	Oligodendrocyte
BNIP3P23	-3.45544	0.0224944	7	Oligodendrocyte
RPS9P1	-3.45456	0.0225174	7	Oligodendrocyte
MIR532	-3.44269	0.0234234	7	Oligodendrocyte
SYCE3	-3.40706	0.0263525	7	Oligodendrocyte
SNORA36B	-3.40616	0.0263807	7	Oligodendrocyte
LINC01028	-3.38676	0.0281948	7	Oligodendrocyte
RNU4.29P	-3.37545	0.0292511	7	Oligodendrocyte
SLITRK6	-3.37214	0.0294759	7	Oligodendrocyte
LY6G6D	-3.35669	0.031039	7	Oligodendrocyte
MIR548BB	-3.34964	0.0317711	7	Oligodendrocyte
CDC42BPG	-3.32315	0.0347217	7	Oligodendrocyte
WDR72	-3.31868	0.0350569	7	Oligodendrocyte
FAM71A	-3.31751	0.0351294	7	Oligodendrocyte
MIR3934	-3.3164	0.0351947	7	Oligodendrocyte
RN7SL93P	-3.29184	0.0381734	7	Oligodendrocyte
TTLL2	-3.28752	0.0386823	7	Oligodendrocyte
RPL10P14	-3.27897	0.0395405	7	Oligodendrocyte
MIR4648	-3.25438	0.0425464	7	Oligodendrocyte
RPL21P4	-3.25412	0.0425464	7	Oligodendrocyte
MIR6131	-3.24897	0.0432356	7	Oligodendrocyte
TRAV35	-3.2464	0.0435378	7	Oligodendrocyte
RNY4P23	-3.24078	0.0443153	7	Oligodendrocyte
DNTT	-3.23177	0.0455495	7	Oligodendrocyte
RNU1.92P	-3.21881	0.0474655	7	Oligodendrocyte
RNU6.859P	-3.20939	0.0485695	7	Oligodendrocyte
MSGN1	-3.20931	0.0485695	7	Oligodendrocyte
RNU7.120P	-3.20607	0.0487182	7	Oligodendrocyte
SEMA3E	-3.2041	0.0487826	7	Oligodendrocyte
DOCK4.AS1	-3.2029	0.0487826	7	Oligodendrocyte
OFD1P17	-3.20029	0.0491302	7	Oligodendrocyte
MIR548AR	-3.19898	0.0492562	7	Oligodendrocyte
LINC01594	-3.19482	0.049777	7	Oligodendrocyte
JAKMIP3	3.19387	0.049843	7	Oligodendrocyte
TCF15	3.19689	0.0495178	7	Oligodendrocyte
HNRNPCP3	3.20313	0.0487826	7	Oligodendrocyte
LTC4S	3.20341	0.0487826	7	Oligodendrocyte
TRAJ5	3.20556	0.0487182	7	Oligodendrocyte
IL20RA	3.20571	0.0487182	7	Oligodendrocyte
B3GAT3P1	3.20628	0.0487182	7	Oligodendrocyte
S100A11P2	3.20691	0.0487182	7	Oligodendrocyte
TMEM171	3.20967	0.0485695	7	Oligodendrocyte
DTHD1	3.21695	0.0475822	7	Oligodendrocyte
TRGJ2	3.21779	0.0475393	7	Oligodendrocyte
HNRNPCP8	3.22365	0.0467654	7	Oligodendrocyte
IGKV1OR10.1	3.23577	0.0450078	7	Oligodendrocyte
HLX.AS1	3.25661	0.0423486	7	Oligodendrocyte
MIR660	3.25684	0.0423486	7	Oligodendrocyte
RPL38P3	3.26157	0.0417876	7	Oligodendrocyte
LINC00534	3.26396	0.0415232	7	Oligodendrocyte
NDUFA3P2	3.27196	0.04045	7	Oligodendrocyte
MYO1A	3.28047	0.0394142	7	Oligodendrocyte
ANKHD1.EIF4EBP3	3.28237	0.0392304	7	Oligodendrocyte
RNU6.864P	3.28354	0.0391512	7	Oligodendrocyte
NDUFA3P4	3.31091	0.0357398	7	Oligodendrocyte
C21orf62	3.31537	0.03525	7	Oligodendrocyte
RNU6.1054P	3.32151	0.0347773	7	Oligodendrocyte
CD5L	3.32218	0.0347683	7	Oligodendrocyte
RNU4ATAC11P	3.32786	0.0342144	7	Oligodendrocyte
BRWD1.IT1	3.34773	0.0319221	7	Oligodendrocyte
MTND4P9	3.37094	0.0295403	7	Oligodendrocyte
BIRC5	3.37437	0.0293022	7	Oligodendrocyte
PMS2P11	3.37718	0.0291313	7	Oligodendrocyte
LINC00466	3.3995	0.0269724	7	Oligodendrocyte
RNU6.680P	3.40719	0.0263525	7	Oligodendrocyte
NALT1	3.40797	0.0263525	7	Oligodendrocyte
LCP1	3.41843	0.0254443	7	Oligodendrocyte
LAPTM5	3.43738	0.023781	7	Oligodendrocyte
GDNF	3.43931	0.0236648	7	Oligodendrocyte
HLA.S	3.44693	0.0231106	7	Oligodendrocyte
USP12PX	3.46355	0.0219756	7	Oligodendrocyte
SAMD9	3.46604	0.0218228	7	Oligodendrocyte
HS6ST2.AS1	3.46887	0.0216925	7	Oligodendrocyte
FCRLA	3.47687	0.0211517	7	Oligodendrocyte
RNU6.1191P	3.48383	0.0207045	7	Oligodendrocyte
OR52P2P	3.49527	0.0200215	7	Oligodendrocyte
ARL17A	3.49762	0.0198921	7	Oligodendrocyte
ACTL10	3.52337	0.0180978	7	Oligodendrocyte
LINC00355	3.54132	0.0169498	7	Oligodendrocyte
HYPK	3.54441	0.016792	7	Oligodendrocyte
CYP4F12	3.56008	0.016009	7	Oligodendrocyte
MAGEB3	3.57095	0.015432	7	Oligodendrocyte
SLC28A3	3.57656	0.0151412	7	Oligodendrocyte
CDH16	3.57716	0.0151412	7	Oligodendrocyte
HMGN1P7	3.59412	0.014327	7	Oligodendrocyte
LY96	3.59758	0.0141722	7	Oligodendrocyte
MIR1288	3.60407	0.0138567	7	Oligodendrocyte
WWTR1	3.60466	0.0138567	7	Oligodendrocyte
HTT.AS	3.61723	0.013333	7	Oligodendrocyte
RARRES3	3.63542	0.0124883	7	Oligodendrocyte
SIM2	3.64533	0.0120761	7	Oligodendrocyte
LINC01554	3.67	0.010996	7	Oligodendrocyte
TMSB4XP2	3.69397	0.010059	7	Oligodendrocyte
TRBV12.3	3.69682	0.00997164	7	Oligodendrocyte
GDNF.AS1	3.76012	0.00787591	7	Oligodendrocyte
RNU7.41P	3.76026	0.00787591	7	Oligodendrocyte
TSSK1A	3.77459	0.00747067	7	Oligodendrocyte
EZR.AS1	3.78447	0.00719841	7	Oligodendrocyte
MTND6P6	3.82139	0.00623358	7	Oligodendrocyte
PRDX2P3	3.83826	0.00586605	7	Oligodendrocyte
OAS1	3.83866	0.00586605	7	Oligodendrocyte
SDR42E1P2	3.84802	0.00566672	7	Oligodendrocyte
NMI	3.86083	0.00539185	7	Oligodendrocyte
RNA5SP149	3.86497	0.00531519	7	Oligodendrocyte
SIGLEC18P	3.87414	0.00513232	7	Oligodendrocyte
RN7SL251P	3.88096	0.00500384	7	Oligodendrocyte
MTND2P40	3.88352	0.0049646	7	Oligodendrocyte
CHIAP3	3.89412	0.00476506	7	Oligodendrocyte
C11orf72	3.90375	0.0046037	7	Oligodendrocyte
CFL1P4	3.91063	0.00449855	7	Oligodendrocyte
IRF7	3.9298	0.00416585	7	Oligodendrocyte
B2M	3.9845	0.00335877	7	Oligodendrocyte
NUTM2A	3.98527	0.00335707	7	Oligodendrocyte
USP18	4.01353	0.00300493	7	Oligodendrocyte
SCNN1G	4.02234	0.00292611	7	Oligodendrocyte
BST2	4.03436	0.00279586	7	Oligodendrocyte
TIMM8BP1	4.03966	0.00274893	7	Oligodendrocyte
MIR4274	4.07928	0.0023331	7	Oligodendrocyte
MIR4768	4.08114	0.00232103	7	Oligodendrocyte
ACTG1P10	4.08271	0.00231207	7	Oligodendrocyte
ACTBP9	4.0974	0.00218892	7	Oligodendrocyte
GAS2L2	4.1485	0.00176342	7	Oligodendrocyte
A2ML1.AS1	4.1801	0.0015398	7	Oligodendrocyte
PLEK	4.26361	0.00107235	7	Oligodendrocyte
SLC7A7	4.27495	0.00102219	7	Oligodendrocyte
DDX58	4.36275	0.000692846	7	Oligodendrocyte
MIR2114	4.40233	0.000579419	7	Oligodendrocyte
PATL2	4.41588	0.000545905	7	Oligodendrocyte
AMELX	4.42297	0.000529883	7	Oligodendrocyte
PARP10	4.44924	0.000471864	7	Oligodendrocyte
NPM1P47	4.46287	0.000444138	7	Oligodendrocyte
ETV3L	4.46859	0.000433745	7	Oligodendrocyte
IFI44L	4.49383	0.000386535	7	Oligodendrocyte
TMPRSS5	4.52158	0.00034228	7	Oligodendrocyte
ISG20	4.60303	0.000234355	7	Oligodendrocyte
DDX60L	4.6358	0.000200735	7	Oligodendrocyte
CPA1	4.64208	0.000195341	7	Oligodendrocyte
MIR4682	4.6507	0.00018793	7	Oligodendrocyte
PRMT5P1	4.74406	0.00012013	7	Oligodendrocyte
LINC00940	4.7867	9.82e-05	7	Oligodendrocyte
LAMTOR5P1	4.80572	8.96e-05	7	Oligodendrocyte
MSN	4.87032	6.49e-05	7	Oligodendrocyte
IFI35	5.25129	8.89e-06	7	Oligodendrocyte
RNA5SP25	5.32737	5.88e-06	7	Oligodendrocyte
IFIT2	5.43529	3.24e-06	7	Oligodendrocyte
MCCC1.AS1	5.5086	2.16e-06	7	Oligodendrocyte
FTH1P19	5.59989	1.29e-06	7	Oligodendrocyte
MIR6856	5.81634	3.64e-07	7	Oligodendrocyte
IFI16	5.96492	1.49e-07	7	Oligodendrocyte
IFITM4P	5.99835	1.22e-07	7	Oligodendrocyte
ADAMTS14	6.04234	9.3e-08	7	Oligodendrocyte
ATP5A1P5	6.13282	5.3e-08	7	Oligodendrocyte
IFIH1	6.35826	1.26e-08	7	Oligodendrocyte
HERC5	7.11183	7.15e-11	7	Oligodendrocyte
SPP1	9.96998	1.31e-21	7	Oligodendrocyte
CD99P1	11.5628	4.04e-29	7	Oligodendrocyte
PRR30	13.4225	2.88e-39	7	Oligodendrocyte
MIR4521	13.9107	3.53e-42	7	Oligodendrocyte
MTCO3P29	14.3944	3.64e-45	7	Oligodendrocyte
MIR5698	16.2764	9.49e-58	7	Oligodendrocyte
MIR548I3	19.7853	2.64e-85	7	Oligodendrocyte
HSPD1P3	20.0771	7.76e-88	7	Oligodendrocyte
POM121L12	22.8012	3.01e-113	7	Oligodendrocyte
GAPDHP51	26.4434	2.94e-152	7	Oligodendrocyte
C16orf82	30.3673	1.02e-200	7	Oligodendrocyte
UGT2B29P	30.7036	3.5e-205	7	Oligodendrocyte
RN7SL451P	33.1712	1.93e-239	7	Oligodendrocyte
PRRX2.AS1	33.2221	3.59e-240	7	Oligodendrocyte
C20orf141	-34.5347	8.83e-260	6	Endothelial
GARSP1	-30.4647	2.77e-202	6	Endothelial
CCL18	-30.3855	3.07e-201	6	Endothelial
IFITM9P	-18.5881	1.39e-75	6	Endothelial
RNU6.258P	-17.3474	7.11e-66	6	Endothelial
OR5B19P	-16.3498	1.5e-58	6	Endothelial
OR7E122P	-15.0196	1.87e-49	6	Endothelial
BOLA3P1	-13.5071	4.81e-40	6	Endothelial
MIR548M	-11.8887	4.55e-31	6	Endothelial
ZNF90P3	-11.8197	1.03e-30	6	Endothelial
BNIP3P40	-11.7022	4.14e-30	6	Endothelial
NUP58P1	-11.6231	1.04e-29	6	Endothelial
DNAJA1P4	-9.61499	2.24e-20	6	Endothelial
FGFR3P6	-9.27321	5.8e-19	6	Endothelial
BNIP3P30	-8.79208	4.66e-17	6	Endothelial
PLCE1.AS2	-8.59034	2.72e-16	6	Endothelial
RNA5SP437	-8.55862	3.57e-16	6	Endothelial
CCL14	-7.22723	1.52e-11	6	Endothelial
OR7E62P	-6.11929	2.85e-08	6	Endothelial
RN7SL752P	-6.02075	5.24e-08	6	Endothelial
RNU1.140P	-5.54708	8.74e-07	6	Endothelial
IGLV10.54	-5.45	1.51e-06	6	Endothelial
C11orf42	-5.39295	2.07e-06	6	Endothelial
TRGJ2	-5.35941	2.48e-06	6	Endothelial
RNU6.1232P	-5.2093	5.6e-06	6	Endothelial
MIR661	-5.03003	1.44e-05	6	Endothelial
ASCL3	-5.01229	1.57e-05	6	Endothelial
IL3RA.1	-4.95543	2.1e-05	6	Endothelial
MIR3176	-4.9117	2.61e-05	6	Endothelial
LINC01050	-4.82228	4.09e-05	6	Endothelial
NOTUM	-4.54897	0.000154202	6	Endothelial
RNU1.78P	-4.27581	0.000537166	6	Endothelial
MIR4324	-4.1868	0.000792449	6	Endothelial
ZC3H12A	-4.09817	0.00115842	6	Endothelial
STPG3	-4.04546	0.00144276	6	Endothelial
RN7SL381P	-4.00124	0.00173493	6	Endothelial
ARMCX7P	-3.89484	0.00268734	6	Endothelial
IDI2	-3.8702	0.002964	6	Endothelial
WNT7B	-3.73957	0.00492465	6	Endothelial
DEFB1	-3.64904	0.00698622	6	Endothelial
LINC00841	-3.62302	0.00767808	6	Endothelial
RN7SL284P	-3.56367	0.00961166	6	Endothelial
RN7SL653P	-3.55502	0.00990148	6	Endothelial
CXCL2	-3.49993	0.0121132	6	Endothelial
PDXP	-3.43459	0.0153484	6	Endothelial
RNY3P2	-3.42961	0.0155831	6	Endothelial
GLULP4	-3.35695	0.0201881	6	Endothelial
RNU1.1	-3.35323	0.020397	6	Endothelial
KLF4	-3.34028	0.0212386	6	Endothelial
RASSF8	-3.32795	0.0221313	6	Endothelial
AVPR2	-3.25875	0.027999	6	Endothelial
RNU1.109P	-3.25834	0.027999	6	Endothelial
SF3A3P2	-3.20649	0.0334677	6	Endothelial
F11	-3.19515	0.0345981	6	Endothelial
TNRC18P3	-3.18119	0.0360878	6	Endothelial
TMEM82	-3.12934	0.0424627	6	Endothelial
NES	3.09035	0.0480226	6	Endothelial
APOBEC3A	3.0953	0.0473691	6	Endothelial
TROAP	3.11554	0.0443678	6	Endothelial
FMOD	3.13064	0.0424016	6	Endothelial
RN7SKP240	3.148	0.0400823	6	Endothelial
VDR	3.16673	0.0377021	6	Endothelial
ECSCR	3.17433	0.0368407	6	Endothelial
CASC5	3.18504	0.0357205	6	Endothelial
CFAP126	3.19635	0.0345594	6	Endothelial
LYZ	3.26003	0.027999	6	Endothelial
SLC26A2	3.31557	0.0230638	6	Endothelial
ARPC1B	3.34422	0.0210047	6	Endothelial
HERC5	3.38579	0.0182392	6	Endothelial
FAM111B	3.4546	0.014299	6	Endothelial
MYCBP	3.55231	0.00997148	6	Endothelial
E2F2	3.64806	0.00698996	6	Endothelial
LIPN	3.73493	0.00499999	6	Endothelial
TUBB8P6	3.79119	0.00401869	6	Endothelial
DSPP	3.80172	0.00386448	6	Endothelial
B2M	3.84392	0.00326723	6	Endothelial
LY96	3.85404	0.00314556	6	Endothelial
FABP4	3.85557	0.00313643	6	Endothelial
RNU7.120P	3.99387	0.00178371	6	Endothelial
WWTR1	4.08434	0.00122538	6	Endothelial
RPS17P1	4.1054	0.00112666	6	Endothelial
C1orf54	4.21964	0.000687769	6	Endothelial
UGT2B29P	4.335	0.000412564	6	Endothelial
S100A14	4.35629	0.00037573	6	Endothelial
RNU6.908P	4.47394	0.000218881	6	Endothelial
IDH1.AS1	4.65944	9.1e-05	6	Endothelial
RNU6.1081P	4.93747	2.3e-05	6	Endothelial
RNU6.791P	5.02113	1.51e-05	6	Endothelial
MIR8054	5.24252	4.7e-06	6	Endothelial
MIR4464	6.44409	3.54e-09	6	Endothelial
VN1R104P	6.52922	2.02e-09	6	Endothelial
A2MP1	7.10111	3.79e-11	6	Endothelial
MTND1P9	7.59222	9.72e-13	6	Endothelial
RNU6.1153P	7.68885	4.6e-13	6	Endothelial
MIR548I3	8.2909	3.5e-15	6	Endothelial
OR7C2	8.65738	1.52e-16	6	Endothelial
HSPD1P15	8.72358	8.52e-17	6	Endothelial
AGGF1P7	8.96078	1.03e-17	6	Endothelial
CEACAM18	9.05756	4.27e-18	6	Endothelial
IGHV1.12	9.47487	8.61e-20	6	Endothelial
RAC1P1	9.61524	2.24e-20	6	Endothelial
PHBP15	10.6782	4.2e-25	6	Endothelial
RPL7P53	10.6878	3.8e-25	6	Endothelial
MIR662	11.5212	3.39e-29	6	Endothelial
HNRNPH3P1	11.545	2.59e-29	6	Endothelial
MTHFD2P4	12.6721	2.85e-35	6	Endothelial
RNA5SP358	14.6172	7.42e-47	6	Endothelial
SMIM11P1	17.3988	2.92e-66	6	Endothelial
RNU4.79P	18.6298	6.42e-76	6	Endothelial
OR2A12	18.8951	4.39e-78	6	Endothelial
RN7SL451P	19.181	1.88e-80	6	Endothelial
RPL7P10	21.0593	6.64e-97	6	Endothelial
IGKV1.8	22.6577	4.15e-112	6	Endothelial
SLC4A1APP2	23.0063	1.44e-115	6	Endothelial
CDH16	27.3164	9.69e-163	6	Endothelial
DIS3L2P1	30.5397	2.81e-203	6	Endothelial
CSPG4P1Y	36.7719	1.91e-294	6	Endothelial
PLA2G4B	-6.66817	1.23e-10	5	VLMC
RNU6.147P	-6.01183	8.69e-09	5	VLMC
MT.TR	-5.69493	5.82e-08	5	VLMC
FCMR	-5.02768	2.33e-06	5	VLMC
ASNSP3	-4.75129	9.46e-06	5	VLMC
KIRREL3.AS1	-4.58578	2.11e-05	5	VLMC
MIOX	-4.5787	2.17e-05	5	VLMC
SPATA31D5P	-4.37792	5.53e-05	5	VLMC
SH2D2A	-4.2078	0.0001186	5	VLMC
LBX1	-4.18155	0.000132597	5	VLMC
RN7SL316P	-4.13589	0.000161258	5	VLMC
RN7SL846P	-3.96267	0.000336608	5	VLMC
MIR6075	-3.95729	0.000342851	5	VLMC
FAM66A	-3.93994	0.000367089	5	VLMC
TRAJ1	-3.93286	0.000376521	5	VLMC
BCRP6	-3.89616	0.000436588	5	VLMC
SRPX2	-3.78715	0.000677946	5	VLMC
TRPV4	-3.77159	0.000718747	5	VLMC
IL22RA1	-3.66066	0.00111016	5	VLMC
BTF3P9	-3.65605	0.00112575	5	VLMC
OPN4	-3.62248	0.0012773	5	VLMC
ATHL1	-3.60589	0.00135634	5	VLMC
MIR138.1	-3.59548	0.00140611	5	VLMC
MYO1E	-3.53173	0.00178575	5	VLMC
OR7E23P	-3.50307	0.00198154	5	VLMC
MT.TS2	-3.47976	0.00215367	5	VLMC
AOC3	-3.46904	0.00223269	5	VLMC
FRMD1	-3.46517	0.00225617	5	VLMC
MIR4425	-3.43967	0.0024702	5	VLMC
MIR3177	-3.43351	0.00251726	5	VLMC
CTRL	-3.42215	0.00261358	5	VLMC
MIR25	-3.42121	0.00261358	5	VLMC
KANK4	-3.35839	0.00327413	5	VLMC
MIR345	-3.35366	0.00331788	5	VLMC
RPL9P5	-3.33967	0.0034763	5	VLMC
MIR5579	-3.33772	0.00348756	5	VLMC
URAD	-3.3081	0.00386356	5	VLMC
SHD	-3.27306	0.00435965	5	VLMC
LARP1P1	-3.23576	0.00495265	5	VLMC
DNAI2	-3.22879	0.00505608	5	VLMC
KRT16	-3.223	0.00514027	5	VLMC
RN7SL308P	-3.21941	0.00518568	5	VLMC
NEXN	-3.21774	0.00519688	5	VLMC
LBX2.AS1	-3.18355	0.00582993	5	VLMC
DENND5B.AS1	-3.1759	0.00596385	5	VLMC
LINC00558	-3.16405	0.00618963	5	VLMC
MAFA	-3.12353	0.00708294	5	VLMC
RTEL1P1	-3.09285	0.0078292	5	VLMC
CIDEC	-3.07676	0.00823457	5	VLMC
SPINK6	-3.07155	0.00834939	5	VLMC
LINC00619	-3.06551	0.00848956	5	VLMC
LATS2	-3.04615	0.00902344	5	VLMC
SLC4A1APP2	8.79993	6.54e-18	5	VLMC
TSPAN15	-9.40244	4.88e-20	4	Microglia
TKTL2	-9.15056	5.16e-19	4	Microglia
TEKT4P2	-7.91248	2.29e-14	4	Microglia
P2RX7	-7.85324	3.65e-14	4	Microglia
TDGF1P6	-7.62378	2.21e-13	4	Microglia
PROS2P	-7.04841	1.62e-11	4	Microglia
RN7SL79P	-5.4917	3.54e-07	4	Microglia
PTMAP4	-5.48038	3.75e-07	4	Microglia
TF	-5.09567	3.06e-06	4	Microglia
ANTXRL	-4.87922	9.32e-06	4	Microglia
LINC00243	-4.87721	9.37e-06	4	Microglia
RNU6.1029P	-4.85181	1.06e-05	4	Microglia
MEIS1	-4.84024	1.12e-05	4	Microglia
TMCC3	-4.81211	1.28e-05	4	Microglia
ENOX2	-4.74619	1.77e-05	4	Microglia
HAPLN4	-4.72435	1.96e-05	4	Microglia
SERPINE3	-4.5778	3.98e-05	4	Microglia
STARD13.AS	-4.56228	4.26e-05	4	Microglia
SEPT7P7	-4.55356	4.42e-05	4	Microglia
MIR1972.1	-4.5378	4.74e-05	4	Microglia
MIR7151	-4.35448	0.000110823	4	Microglia
MIR27A	-4.3355	0.00012028	4	Microglia
HEATR5A	-4.3016	0.000139602	4	Microglia
PROX1.AS1	-4.19256	0.000226049	4	Microglia
LINC01076	-4.10172	0.000334563	4	Microglia
VEZF1P1	-3.94939	0.00063634	4	Microglia
SHPK	-3.91198	0.00074014	4	Microglia
MIR6740	-3.90883	0.0007465	4	Microglia
RNU6.975P	-3.86699	0.000882975	4	Microglia
EN2	-3.84674	0.000954943	4	Microglia
RNU6ATAC36P	-3.83672	0.000990385	4	Microglia
SRPK3	-3.7708	0.00128683	4	Microglia
MAN2A1	-3.75981	0.0013388	4	Microglia
KLRB1	-3.7121	0.0016113	4	Microglia
BTF3L4P3	-3.70057	0.00167899	4	Microglia
MIR1254.1	-3.67862	0.0018224	4	Microglia
FEN1P1	-3.66398	0.00192162	4	Microglia
TMEM246.AS1	-3.65622	0.00197224	4	Microglia
LYPLA1P3	-3.6425	0.00207159	4	Microglia
CYP2T3P	-3.63984	0.00208418	4	Microglia
PPIAL4A	-3.52393	0.00323478	4	Microglia
CYP2F2P	-3.50317	0.00348294	4	Microglia
TRAV8.5	-3.4818	0.00375728	4	Microglia
HMGN2P4	-3.38455	0.00535597	4	Microglia
LINC01445	-3.37381	0.00554641	4	Microglia
RN7SKP34	-3.36247	0.00575533	4	Microglia
PPIAP2	-3.3396	0.00620929	4	Microglia
RPL21P123	-3.33917	0.00620929	4	Microglia
KHDC1L	-3.31416	0.00676455	4	Microglia
RNU6.678P	-3.29161	0.00730113	4	Microglia
MIR6745	-3.28418	0.00746608	4	Microglia
RNU4.74P	-3.24837	0.0084384	4	Microglia
TEX33	-3.23447	0.00882453	4	Microglia
GCSAML.AS1	-3.23007	0.00892551	4	Microglia
PKD2L2	-3.21035	0.00952316	4	Microglia
SPNS2	-3.20003	0.00983148	4	Microglia
MIR4661	-3.14983	0.0116422	4	Microglia
MKRN4P	-3.14005	0.0119647	4	Microglia
CENPQ	-3.13953	0.0119647	4	Microglia
AMBP	-3.12162	0.0126545	4	Microglia
RNA5SP424	-3.12077	0.0126545	4	Microglia
SLC25A13	-3.05224	0.0158734	4	Microglia
OR7E37P	-3.04742	0.0160678	4	Microglia
AGAP7P	-3.04016	0.0163969	4	Microglia
HSPA8P1	-3.03207	0.0167784	4	Microglia
KRTAP19.2	-33.9314	3.5e-251	3	Pericyte
RNA5SP192	-29.0549	2.03e-184	3	Pericyte
C11orf42	-25.6764	3.25e-144	3	Pericyte
TPT1P3	-25.1966	6.59e-139	3	Pericyte
CCL18	-18.4444	8.65e-75	3	Pericyte
LINC00838	-14.3464	1.65e-45	3	Pericyte
LINC01050	-14.0418	1.26e-43	3	Pericyte
RNU6.970P	-12.3672	5.68e-34	3	Pericyte
MED15P6	-11.6866	2.13e-30	3	Pericyte
RPL21P12	-11.6814	2.26e-30	3	Pericyte
PCMTD1P1	-11.1784	7.32e-28	3	Pericyte
OR7E122P	-8.63672	8.02e-17	3	Pericyte
FGFR3P6	-7.21901	7.21e-12	3	Pericyte
ASCL3	-5.02594	6.84e-06	3	Pericyte
RHOD	-3.85074	0.00159169	3	Pericyte
LINC01535	-3.4248	0.00822739	3	Pericyte
RN7SL591P	-3.15634	0.0211387	3	Pericyte
COL15A1	-3.10909	0.024744	3	Pericyte
TAGLN	3.1004	0.025393	3	Pericyte
VCAM1	3.24864	0.0153971	3	Pericyte
MIR8054	3.35111	0.010725	3	Pericyte
RNU6.791P	3.48434	0.00662069	3	Pericyte
ABHD17AP8	3.60654	0.00417911	3	Pericyte
MIR5698	3.9913	0.000891384	3	Pericyte
TAS2R38	4.26984	0.000266304	3	Pericyte
HNRNPH3P1	5.67568	1.89e-07	3	Pericyte
UGT2B29P	8.06048	1.05e-14	3	Pericyte
RNU7.52P	8.97237	4.04e-18	3	Pericyte
IGKV1.8	9.47839	3.61e-20	3	Pericyte
RNU6.512P	10.8505	2.78e-26	3	Pericyte
OR7C2	11.265	2.76e-28	3	Pericyte
IGHV1.12	11.4802	2.35e-29	3	Pericyte
CEACAM18	12.2533	2.31e-33	3	Pericyte
RPL7P53	12.3278	9.24e-34	3	Pericyte
MIR548I3	12.4874	1.27e-34	3	Pericyte
HSPD1P15	12.6372	1.92e-35	3	Pericyte
PHBP15	14.1072	5.03e-44	3	Pericyte
RNU4.73P	15.7603	8.62e-55	3	Pericyte
RPSAP63	18.1175	3.44e-72	3	Pericyte
AGGF1P7	18.2592	2.6e-73	3	Pericyte
RAC1P1	19.5401	7.52e-84	3	Pericyte
SRMP1	-23.634	1.14e-122	2	OPC
CCL7	-20.4775	2.23e-92	2	OPC
EPHX3	-13.5472	5.33e-41	2	OPC
CD1A	-6.51844	4.49e-10	2	OPC
GAPDHP31	-4.95996	4.38e-06	2	OPC
LINC01050	-3.63546	0.00168438	2	OPC
TPT1P3	-3.29704	0.00575448	2	OPC
LINC00671	3.06388	0.012759	2	OPC
C7orf57	3.10783	0.0110524	2	OPC
BRD7P6	3.41098	0.00382849	2	OPC
LINC01515	3.45176	0.00330822	2	OPC
MIR8083	3.55953	0.00221628	2	OPC
NUP62CL	3.58738	0.00200122	2	OPC
ADAMTS14	3.61574	0.00180212	2	OPC
HSPE1P27	3.63032	0.00171078	2	OPC
NCF1B	3.65017	0.0015978	2	OPC
INHBA	3.78173	0.000953732	2	OPC
RIN3	3.86055	0.000695879	2	OPC
ASB17	4.50265	4.15e-05	2	OPC
TRABD2B	5.23412	1.03e-06	2	OPC
PTGER4	5.71787	6.76e-08	2	OPC
ABHD17AP8	5.78298	4.62e-08	2	OPC
IFIT1P1	6.76616	8.4e-11	2	OPC
RPSAP63	8.48551	1.37e-16	2	OPC
RNU6.1163P	8.82194	7.21e-18	2	OPC
RNU6.417P	8.98604	1.65e-18	2	OPC
MTHFD2P4	13.604	2.46e-41	2	OPC
CYLC2	22.1787	3.62e-108	2	OPC
HSPE1P8	-23.0842	7.11e-117	1	Astrocyte
CLEC4C	-22.298	4.12e-109	1	Astrocyte
MNX1	-19.2721	9.78e-82	1	Astrocyte
FGFR3P6	-18.7047	4.79e-77	1	Astrocyte
STAP1	-18.3632	2.74e-74	1	Astrocyte
LINC01451	-16.0126	1.1e-56	1	Astrocyte
ALG1L3P	-15.0136	6.26e-50	1	Astrocyte
ANKRD1	-14.5529	5.84e-47	1	Astrocyte
KCNAB1.AS1	-11.1419	8.15e-28	1	Astrocyte
RNASE4	-10.8138	3.07e-26	1	Astrocyte
MIR4794	-8.64448	5.59e-17	1	Astrocyte
SAA1	-7.75086	9.41e-14	1	Astrocyte
RPL3L	-7.55803	4.21e-13	1	Astrocyte
RPL21P12	-7.52346	5.47e-13	1	Astrocyte
BNC1	-7.30598	2.82e-12	1	Astrocyte
RNU6.329P	-6.69419	2.21e-10	1	Astrocyte
IL27	-6.67985	2.43e-10	1	Astrocyte
KIF20A	-6.12712	9.08e-09	1	Astrocyte
FAM46B	-5.6045	2.11e-07	1	Astrocyte
RPS26P43	-5.241	1.61e-06	1	Astrocyte
MIR139	-5.16016	2.48e-06	1	Astrocyte
PPP1R27	-4.99973	5.75e-06	1	Astrocyte
RNU6.924P	-3.2063	0.0134384	1	Astrocyte
FUT3	6.01286	1.85e-08	1	Astrocyte
RNA5SP41	14.3191	1.73e-45	1	Astrocyte
MIR5698	16.2663	1.8e-58	1	Astrocyte
RNU6.791P	24.2041	2.15e-128	1	Astrocyte
RNU6.512P	35.892	4.36e-281	1	Astrocyte
MRPS16P2	37.3552	2.25e-304	1	Astrocyte
